# Supplementary material for: Dichlorido(dimethyl­formamide-κO)[1,4,7-tris­(2-cyano­ethyl)-1,4,7-triaza­cyclo­nonane-κ3 N 1,N 4,N 7]cobalt(II)
Source: Acta Crystallogr Sect E Struct Rep Online. 2008 Jul 19;64(Pt 8):m1041–2. doi: 10.1107/S160053680802179X (PMC2961961; doi:10.1107/S160053680802179X)
Supplement: Supplementary file 1 [file e-64-m1041-sup1.cif]

##############################################################################
###                                                                        ###
###        Electronic paper (Acta Crystallographica Section E)             ###
###                                                                        ###
##############################################################################
#                                                                            #
# This CIF contains the data in a paper accepted for publication in Acta     #
# Crystallographica Section E. It conforms to the requirements of Notes      #
# for Authors for Section E, and has been peer reviewed under the auspices   #
# of the IUCr Commission on Journals.                                        #
#                                                                            #
# Full details of the Crystallographic Information File format               #
# are given in the paper "The Crystallographic Information File (CIF):       #
# a New Standard Archive File for Crystallography" by S. R. Hall, F. H.      #
# Allen and I. D. Brown [Acta Cryst. (1991), A47, 655-685].                  #
#                                                                            #
# The current version of the core CIF dictionary is obtainable from          #
# ftp://ftp.iucr.org/pub/cif_core.dic. The current version number is 2.4.    #
#                                                                            #
# Software is freely available for graphical display of the structure(s) in  #
# this CIF.  For information consult the CIF home page http://www.iucr.org/  #
# cif/home.html                                                              #
#                                                                            #
# This file may be used for bona fide research purposes within the           #
# scientific community so long as proper attribution is given to the journal # 
# article from which it was obtained.                                        #
#                                                                            #
##############################################################################
                                             
data_I
_audit_creation_method     SHELXL-97
_chemical_name_systematic
;
Dichlorido(dimethylformamide-\k<i>O</i>)[1,4,7-tris(2-cyanoethyl)-1,4,7-
triazacyclononane-\k^3^<i>N</i>^1^,<i>N</i>^4^,<i>N</i>^7^]cobalt(II)
;
_chemical_name_common     ?
_chemical_formula_moiety     'C18 H31 Cl2 Co N7 O'
_chemical_formula_sum     'C18 H31 Cl2 Co N7 O'
_chemical_formula_iupac     '[Co Cl2 (C15 H24 N6) (C3 H7 N O)]'
_chemical_formula_weight     491.33
_chemical_melting_point     ?
_symmetry_cell_setting     'Monoclinic'
_symmetry_space_group_name_H-M     'P 21/n'
_symmetry_space_group_name_Hall     '-P 2yn'
loop_
    _symmetry_equiv_pos_as_xyz
    'x, y, z'
    '-x+1/2, y+1/2, -z+1/2'
    '-x, -y, -z'
    'x-1/2, -y-1/2, z-1/2'
_cell_length_a     9.787(2)
_cell_length_b     19.710(5)
_cell_length_c     12.370(3)
_cell_angle_alpha     90.00
_cell_angle_beta     97.936(4)
_cell_angle_gamma     90.00
_cell_volume     2363.5(10)
_cell_formula_units_Z     4
_cell_measurement_reflns_used     915
_cell_measurement_theta_min     3.24
_cell_measurement_theta_max     26.29
_cell_measurement_temperature     298(2)
_exptl_crystal_description     block
_exptl_crystal_colour     purple
_exptl_crystal_size_max     0.32
_exptl_crystal_size_mid     0.26
_exptl_crystal_size_min     0.24
_exptl_crystal_density_diffrn     1.381
_exptl_crystal_density_meas     ?
_exptl_crystal_density_method     'not measured'
_exptl_crystal_F_000     1028
_exptl_absorpt_coefficient_mu     0.975
_exptl_absorpt_correction_type     multi-scan
_exptl_absorpt_process_details     '(SADABS; Bruker, 2000)'
_exptl_absorpt_correction_T_min     0.746
_exptl_absorpt_correction_T_max     0.800
_exptl_special_details
;
;
_diffrn_ambient_temperature     298(2)
_diffrn_radiation_type     'MoK\a'
_diffrn_radiation_wavelength     0.71073
_diffrn_radiation_source     'sealed tube'
_diffrn_radiation_monochromator     'graphite'
_diffrn_measurement_device_type     'Bruker SMART APEX CCD area-detector'
_diffrn_measurement_method     '\w and \f'
_diffrn_detector_area_resol_mean     ?
_diffrn_reflns_number     12542
_diffrn_reflns_av_R_equivalents     0.0520
_diffrn_reflns_av_sigmaI/netI     0.0737
_diffrn_reflns_theta_min     1.96
_diffrn_reflns_theta_max     26.00
_diffrn_reflns_theta_full     26.00
_diffrn_measured_fraction_theta_max     0.997
_diffrn_measured_fraction_theta_full     0.997
_diffrn_reflns_limit_h_min     -11
_diffrn_reflns_limit_h_max     12
_diffrn_reflns_limit_k_min     -22
_diffrn_reflns_limit_k_max     24
_diffrn_reflns_limit_l_min     -14
_diffrn_reflns_limit_l_max     15
_diffrn_standards_number     ?
_diffrn_standards_interval_count     ?
_diffrn_standards_interval_time     ?
_diffrn_standards_decay_%     ?
_refine_special_details
;
Refinement of <i>F</i>^2^ against ALL reflections. The weighted <i>R</i>-factor
<i>wR</i> and goodness of fit <i>S</i> are based on <i>F</i>^2^, conventional
<i>R</i>-factors <i>R</i> are based on <i>F</i>, with <i>F</i> set to zero for
negative <i>F</i>^2^. The threshold expression of <i>F</i>^2^ >
\s(<i>F</i>^2^) is used only for calculating <i>R</i>-factors(gt) <i>etc</i>.
and is not relevant to the choice of reflections for refinement.
<i>R</i>-factors based on <i>F</i>^2^ are statistically about twice as large
as those based on <i>F</i>, and <i>R</i>- factors based on ALL data will be
even larger.
;
_reflns_number_total     4630
_reflns_number_gt     3320
_reflns_threshold_expression     I>2\s(I)
_refine_ls_structure_factor_coef     Fsqd
_refine_ls_matrix_type     full
_refine_ls_R_factor_all     0.0944
_refine_ls_R_factor_gt     0.0665
_refine_ls_wR_factor_gt     0.1460
_refine_ls_wR_factor_ref     0.1537
_refine_ls_goodness_of_fit_ref     1.071
_refine_ls_restrained_S_all     1.071
_refine_ls_number_reflns     4630
_refine_ls_number_parameters     264
_refine_ls_number_restraints     0
_refine_ls_hydrogen_treatment     constr
_refine_ls_weighting_scheme     calc
_refine_ls_weighting_details
         'calc w=1/[\s^2^(Fo^2^)+(0.0683P)^2^+1.5989P] where P=(Fo^2^+2Fc^2^)/3'
_atom_sites_solution_hydrogens     geom
_atom_sites_solution_primary     direct
_atom_sites_solution_secondary     difmap
_refine_ls_shift/su_max     0.000
_refine_ls_shift/su_mean     0.000
_refine_diff_density_max     0.898
_refine_diff_density_min     -0.784
_refine_ls_extinction_method     none
_refine_ls_extinction_coef     ?
loop_
    _atom_type_symbol
    _atom_type_description
    _atom_type_scat_dispersion_real
    _atom_type_scat_dispersion_imag
    _atom_type_scat_source
    'C' 'C' 0.0033 0.0016
                         'International Tables Vol C Tables 4.2.6.8 and 6.1.1.4'
    'H' 'H' 0.0000 0.0000
                         'International Tables Vol C Tables 4.2.6.8 and 6.1.1.4'
    'N' 'N' 0.0061 0.0033
                         'International Tables Vol C Tables 4.2.6.8 and 6.1.1.4'
    'O' 'O' 0.0106 0.0060
                         'International Tables Vol C Tables 4.2.6.8 and 6.1.1.4'
    'Cl' 'Cl' 0.1484 0.1585
                         'International Tables Vol C Tables 4.2.6.8 and 6.1.1.4'
    'Co' 'Co' 0.3494 0.9721
                         'International Tables Vol C Tables 4.2.6.8 and 6.1.1.4'
_computing_data_collection     'SMART (Bruker, 2000)'
_computing_cell_refinement     'SAINT (Bruker, 2000)'
_computing_data_reduction     'SAINT (Bruker, 2000)'
_computing_structure_solution     'SHELXTL (Sheldrick, 2008)'
_computing_structure_refinement     'SHELXTL (Sheldrick, 2008)'
_computing_molecular_graphics
                        'SHELXTL (Sheldrick, 2008) and ORTEP-3 (Farrugia, 1997)'
_computing_publication_material     'SHELXTL (Sheldrick, 2008)'
loop_
    _atom_site_type_symbol
    _atom_site_label
    _atom_site_fract_x
    _atom_site_fract_y
    _atom_site_fract_z
    _atom_site_U_iso_or_equiv
    _atom_site_adp_type
    _atom_site_calc_flag
    _atom_site_refinement_flags
    _atom_site_occupancy
    _atom_site_disorder_assembly
    _atom_site_disorder_group
    C C1 0.2270(4) 0.8211(2) 0.3872(3) 0.0324(9) Uani d . 1 . .
    H H1A 0.2422 0.7803 0.4311 0.039 Uiso calc R 1 . .
    H H1B 0.2274 0.8595 0.4364 0.039 Uiso calc R 1 . .
    C C2 0.3432(4) 0.8292(2) 0.3190(4) 0.0361(10) Uani d . 1 . .
    H H2A 0.3394 0.8744 0.2878 0.043 Uiso calc R 1 . .
    H H2B 0.4308 0.8245 0.3658 0.043 Uiso calc R 1 . .
    C C3 0.3572(5) 0.7079(2) 0.2715(3) 0.0379(10) Uani d . 1 . .
    H H3A 0.3539 0.7075 0.3495 0.046 Uiso calc R 1 . .
    H H3B 0.4479 0.6923 0.2594 0.046 Uiso calc R 1 . .
    C C4 0.2498(5) 0.6602(2) 0.2164(4) 0.0389(10) Uani d . 1 . .
    H H4A 0.2658 0.6531 0.1415 0.047 Uiso calc R 1 . .
    H H4B 0.2586 0.6167 0.2533 0.047 Uiso calc R 1 . .
    C C5 0.0698(5) 0.6922(2) 0.3276(4) 0.0373(10) Uani d . 1 . .
    H H5A 0.1510 0.6860 0.3812 0.045 Uiso calc R 1 . .
    H H5B 0.0049 0.6564 0.3381 0.045 Uiso calc R 1 . .
    C C6 0.0060(4) 0.7591(2) 0.3466(3) 0.0303(9) Uani d . 1 . .
    H H6A -0.0840 0.7617 0.3028 0.036 Uiso calc R 1 . .
    H H6B -0.0072 0.7624 0.4227 0.036 Uiso calc R 1 . .
    C C7 0.0145(4) 0.8814(2) 0.3205(3) 0.0304(9) Uani d . 1 . .
    H H7A -0.0535 0.8830 0.2556 0.037 Uiso calc R 1 . .
    H H7B 0.0790 0.9182 0.3148 0.037 Uiso calc R 1 . .
    C C8 -0.0598(5) 0.8954(3) 0.4193(3) 0.0381(10) Uani d . 1 . .
    H H8A -0.1046 0.9393 0.4088 0.046 Uiso calc R 1 . .
    H H8B -0.1318 0.8617 0.4201 0.046 Uiso calc R 1 . .
    C C9 0.0240(6) 0.8954(3) 0.5263(4) 0.0466(12) Uani d . 1 . .
    C C10 0.4320(4) 0.7942(3) 0.1517(3) 0.0385(10) Uani d . 1 . .
    H H10A 0.3992 0.8346 0.1115 0.046 Uiso calc R 1 . .
    H H10B 0.4295 0.7572 0.0997 0.046 Uiso calc R 1 . .
    C C11 0.5839(5) 0.8060(3) 0.2025(4) 0.0446(12) Uani d . 1 . .
    H H11A 0.6046 0.7777 0.2669 0.054 Uiso calc R 1 . .
    H H11B 0.6442 0.7920 0.1505 0.054 Uiso calc R 1 . .
    C C12 0.6122(6) 0.8753(3) 0.2321(5) 0.0509(13) Uani d . 1 . .
    C C13 0.0065(5) 0.6472(2) 0.1419(4) 0.0413(11) Uani d . 1 . .
    H H13A 0.0278 0.6533 0.0683 0.050 Uiso calc R 1 . .
    H H13B -0.0832 0.6675 0.1447 0.050 Uiso calc R 1 . .
    C C14 -0.0065(6) 0.5711(2) 0.1614(5) 0.0510(13) Uani d . 1 . .
    H H14A -0.0061 0.5636 0.2390 0.061 Uiso calc R 1 . .
    H H14B -0.0950 0.5559 0.1244 0.061 Uiso calc R 1 . .
    C C15 0.0989(6) 0.5305(3) 0.1257(5) 0.0522(13) Uani d . 1 . .
    C C16 0.1312(5) 0.9111(2) 0.0171(4) 0.0413(11) Uani d . 1 . .
    H H16 0.0671 0.8850 -0.0274 0.050 Uiso calc R 1 . .
    C C17 0.2703(6) 1.0089(3) 0.0374(5) 0.0666(17) Uani d . 1 . .
    H H17A 0.2868 0.9934 0.1116 0.100 Uiso calc R 1 . .
    H H17B 0.2374 1.0548 0.0355 0.100 Uiso calc R 1 . .
    H H17C 0.3546 1.0068 0.0060 0.100 Uiso calc R 1 . .
    C C18 0.1187(6) 0.9877(3) -0.1311(5) 0.0618(16) Uani d . 1 . .
    H H18A 0.0484 0.9566 -0.1617 0.093 Uiso calc R 1 . .
    H H18B 0.1924 0.9880 -0.1749 0.093 Uiso calc R 1 . .
    H H18C 0.0802 1.0325 -0.1296 0.093 Uiso calc R 1 . .
    Cl Cl1 0.17722(12) 0.74778(6) -0.02560(9) 0.0444(3) Uani d . 1 . .
    Cl Cl2 -0.11597(11) 0.80786(5) 0.07777(8) 0.0339(2) Uani d . 1 . .
    Co Co1 0.12259(6) 0.78880(3) 0.14939(5) 0.03397(19) Uani d . 1 . .
    N N1 0.0910(4) 0.81680(18) 0.3190(3) 0.0329(8) Uani d . 1 . .
    N N2 0.3359(4) 0.77830(18) 0.2297(3) 0.0371(9) Uani d . 1 . .
    N N3 0.1097(4) 0.68609(18) 0.2168(3) 0.0319(8) Uani d . 1 . .
    N N4 0.0843(4) 0.8938(2) 0.6097(3) 0.0441(10) Uani d . 1 . .
    N N5 0.6313(5) 0.9298(2) 0.2543(4) 0.0551(12) Uani d . 1 . .
    N N6 0.1858(5) 0.4987(2) 0.0935(4) 0.0492(10) Uani d . 1 . .
    N N7 0.1708(4) 0.9672(2) -0.0227(3) 0.0470(10) Uani d . 1 . .
    O O1 0.1717(3) 0.88941(16) 0.1096(2) 0.0372(7) Uani d . 1 . .
loop_
    _atom_site_aniso_label
    _atom_site_aniso_U_11
    _atom_site_aniso_U_22
    _atom_site_aniso_U_33
    _atom_site_aniso_U_12
    _atom_site_aniso_U_13
    _atom_site_aniso_U_23
    C1 0.030(2) 0.039(2) 0.025(2) 0.0038(18) -0.0088(16) -0.0029(17)
    C2 0.029(2) 0.042(2) 0.036(2) -0.0020(18) -0.0027(17) 0.0042(19)
    C3 0.039(2) 0.049(3) 0.024(2) 0.014(2) -0.0005(18) -0.0011(19)
    C4 0.046(3) 0.035(2) 0.036(2) 0.013(2) 0.006(2) 0.0042(19)
    C5 0.046(3) 0.035(2) 0.032(2) 0.001(2) 0.0073(19) 0.0015(19)
    C6 0.025(2) 0.041(2) 0.0255(19) 0.0005(18) 0.0034(15) 0.0055(17)
    C7 0.025(2) 0.041(2) 0.024(2) 0.0045(17) -0.0016(16) -0.0021(17)
    C8 0.033(2) 0.050(3) 0.034(2) 0.004(2) 0.0127(19) 0.001(2)
    C9 0.056(3) 0.055(3) 0.033(3) 0.004(2) 0.018(2) -0.008(2)
    C10 0.032(2) 0.056(3) 0.026(2) 0.001(2) -0.0023(17) -0.005(2)
    C11 0.023(2) 0.065(3) 0.045(3) 0.000(2) 0.0059(19) 0.004(2)
    C12 0.042(3) 0.044(3) 0.069(4) -0.005(2) 0.016(3) 0.001(3)
    C13 0.040(3) 0.041(3) 0.042(3) -0.002(2) 0.003(2) 0.001(2)
    C14 0.055(3) 0.042(3) 0.056(3) -0.003(2) 0.007(2) -0.001(2)
    C15 0.045(3) 0.048(3) 0.061(3) 0.006(2) -0.002(2) -0.010(3)
    C16 0.047(3) 0.037(2) 0.039(3) -0.002(2) 0.003(2) 0.012(2)
    C17 0.061(4) 0.070(4) 0.060(4) -0.030(3) -0.023(3) 0.017(3)
    C18 0.061(4) 0.063(3) 0.062(4) -0.003(3) 0.009(3) 0.038(3)
    Cl1 0.0365(6) 0.0568(7) 0.0392(6) 0.0011(5) 0.0027(4) -0.0050(5)
    Cl2 0.0330(6) 0.0353(5) 0.0324(5) -0.0002(4) 0.0005(4) 0.0006(4)
    Co1 0.0342(3) 0.0336(3) 0.0330(3) -0.0002(2) 0.0007(2) 0.0012(2)
    N1 0.0301(19) 0.0342(18) 0.0343(19) 0.0050(15) 0.0037(15) 0.0049(15)
    N2 0.035(2) 0.0317(19) 0.046(2) 0.0012(15) 0.0081(17) 0.0029(16)
    N3 0.034(2) 0.0365(18) 0.0241(17) -0.0024(16) 0.0012(14) 0.0022(15)
    N4 0.042(2) 0.052(2) 0.038(2) -0.0023(19) 0.0052(18) -0.0134(19)
    N5 0.050(3) 0.060(3) 0.060(3) -0.011(2) 0.024(2) -0.011(2)
    N6 0.047(3) 0.045(2) 0.052(2) 0.006(2) -0.002(2) -0.014(2)
    N7 0.042(2) 0.055(2) 0.042(2) -0.012(2) -0.0004(17) 0.0153(19)
    O1 0.0345(17) 0.0401(17) 0.0354(17) -0.0036(14) -0.0015(13) 0.0082(14)
_geom_special_details
;
All e.s.d.'s (except the e.s.d. in the dihedral angle between two l.s. planes)
are estimated using the full covariance matrix. The cell e.s.d.'s are taken
into account individually in the estimation of e.s.d.'s in distances, angles
and torsion angles; correlations between e.s.d.'s in cell parameters are only
used when they are defined by crystal symmetry. An approximate (isotropic)
treatment of cell e.s.d.'s is used for estimating e.s.d.'s involving l.s.
planes.
;
loop_
    _geom_bond_atom_site_label_1
    _geom_bond_atom_site_label_2
    _geom_bond_site_symmetry_2
    _geom_bond_distance
    _geom_bond_publ_flag
    C1 N1 . 1.477(5) ?
    C1 C2 . 1.515(6) ?
    C1 H1A . 0.9700 ?
    C1 H1B . 0.9700 ?
    C2 N2 . 1.487(6) ?
    C2 H2A . 0.9700 ?
    C2 H2B . 0.9700 ?
    C3 N2 . 1.486(6) ?
    C3 C4 . 1.501(7) ?
    C3 H3A . 0.9700 ?
    C3 H3B . 0.9700 ?
    C4 N3 . 1.464(6) ?
    C4 H4A . 0.9700 ?
    C4 H4B . 0.9700 ?
    C5 N3 . 1.481(5) ?
    C5 C6 . 1.491(6) ?
    C5 H5A . 0.9700 ?
    C5 H5B . 0.9700 ?
    C6 N1 . 1.477(5) ?
    C6 H6A . 0.9700 ?
    C6 H6B . 0.9700 ?
    C7 N1 . 1.478(5) ?
    C7 C8 . 1.531(6) ?
    C7 H7A . 0.9700 ?
    C7 H7B . 0.9700 ?
    C8 C9 . 1.458(7) ?
    C8 H8A . 0.9700 ?
    C8 H8B . 0.9700 ?
    C9 N4 . 1.116(6) ?
    C10 N2 . 1.470(6) ?
    C10 C11 . 1.550(6) ?
    C10 H10A . 0.9700 ?
    C10 H10B . 0.9700 ?
    C11 C12 . 1.432(8) ?
    C11 H11A . 0.9700 ?
    C11 H11B . 0.9700 ?
    C12 N5 . 1.119(6) ?
    C13 N3 . 1.486(6) ?
    C13 C14 . 1.526(7) ?
    C13 H13A . 0.9700 ?
    C13 H13B . 0.9700 ?
    C14 C15 . 1.423(7) ?
    C14 H14A . 0.9700 ?
    C14 H14B . 0.9700 ?
    C15 N6 . 1.170(6) ?
    C16 O1 . 1.235(5) ?
    C16 N7 . 1.291(6) ?
    C16 H16 . 0.9300 ?
    C17 N7 . 1.405(6) ?
    C17 H17A . 0.9600 ?
    C17 H17B . 0.9600 ?
    C17 H17C . 0.9600 ?
    C18 N7 . 1.426(6) ?
    C18 H18A . 0.9600 ?
    C18 H18B . 0.9600 ?
    C18 H18C . 0.9600 ?
    Cl1 Co1 . 2.4382(14) yes
    Cl2 Co1 . 2.4096(13) yes
    Co1 O1 . 2.114(3) yes
    Co1 N2 . 2.194(4) yes
    Co1 N3 . 2.200(4) yes
    Co1 N1 . 2.232(4) yes
loop_
    _geom_angle_atom_site_label_1
    _geom_angle_atom_site_label_2
    _geom_angle_atom_site_label_3
    _geom_angle_site_symmetry_1
    _geom_angle_site_symmetry_3
    _geom_angle
    _geom_angle_publ_flag
    N1 C1 C2 . . 112.0(3) ?
    N1 C1 H1A . . 109.2 ?
    C2 C1 H1A . . 109.2 ?
    N1 C1 H1B . . 109.2 ?
    C2 C1 H1B . . 109.2 ?
    H1A C1 H1B . . 107.9 ?
    N2 C2 C1 . . 112.4(4) ?
    N2 C2 H2A . . 109.1 ?
    C1 C2 H2A . . 109.1 ?
    N2 C2 H2B . . 109.1 ?
    C1 C2 H2B . . 109.1 ?
    H2A C2 H2B . . 107.9 ?
    N2 C3 C4 . . 111.7(3) ?
    N2 C3 H3A . . 109.3 ?
    C4 C3 H3A . . 109.3 ?
    N2 C3 H3B . . 109.3 ?
    C4 C3 H3B . . 109.3 ?
    H3A C3 H3B . . 107.9 ?
    N3 C4 C3 . . 112.2(4) ?
    N3 C4 H4A . . 109.2 ?
    C3 C4 H4A . . 109.2 ?
    N3 C4 H4B . . 109.2 ?
    C3 C4 H4B . . 109.2 ?
    H4A C4 H4B . . 107.9 ?
    N3 C5 C6 . . 112.8(3) ?
    N3 C5 H5A . . 109.0 ?
    C6 C5 H5A . . 109.0 ?
    N3 C5 H5B . . 109.0 ?
    C6 C5 H5B . . 109.0 ?
    H5A C5 H5B . . 107.8 ?
    N1 C6 C5 . . 112.5(3) ?
    N1 C6 H6A . . 109.1 ?
    C5 C6 H6A . . 109.1 ?
    N1 C6 H6B . . 109.1 ?
    C5 C6 H6B . . 109.1 ?
    H6A C6 H6B . . 107.8 ?
    N1 C7 C8 . . 117.6(4) ?
    N1 C7 H7A . . 107.9 ?
    C8 C7 H7A . . 107.9 ?
    N1 C7 H7B . . 107.9 ?
    C8 C7 H7B . . 107.9 ?
    H7A C7 H7B . . 107.2 ?
    C9 C8 C7 . . 117.1(4) ?
    C9 C8 H8A . . 108.0 ?
    C7 C8 H8A . . 108.0 ?
    C9 C8 H8B . . 108.0 ?
    C7 C8 H8B . . 108.0 ?
    H8A C8 H8B . . 107.3 ?
    N4 C9 C8 . . 177.2(6) ?
    N2 C10 C11 . . 115.5(4) ?
    N2 C10 H10A . . 108.4 ?
    C11 C10 H10A . . 108.4 ?
    N2 C10 H10B . . 108.4 ?
    C11 C10 H10B . . 108.4 ?
    H10A C10 H10B . . 107.5 ?
    C12 C11 C10 . . 112.8(4) ?
    C12 C11 H11A . . 109.0 ?
    C10 C11 H11A . . 109.0 ?
    C12 C11 H11B . . 109.0 ?
    C10 C11 H11B . . 109.0 ?
    H11A C11 H11B . . 107.8 ?
    N5 C12 C11 . . 178.4(7) ?
    N3 C13 C14 . . 118.2(4) ?
    N3 C13 H13A . . 107.8 ?
    C14 C13 H13A . . 107.8 ?
    N3 C13 H13B . . 107.8 ?
    C14 C13 H13B . . 107.8 ?
    H13A C13 H13B . . 107.1 ?
    C15 C14 C13 . . 115.1(5) ?
    C15 C14 H14A . . 108.5 ?
    C13 C14 H14A . . 108.5 ?
    C15 C14 H14B . . 108.5 ?
    C13 C14 H14B . . 108.5 ?
    H14A C14 H14B . . 107.5 ?
    N6 C15 C14 . . 177.6(6) ?
    O1 C16 N7 . . 125.1(5) ?
    O1 C16 H16 . . 117.5 ?
    N7 C16 H16 . . 117.5 ?
    N7 C17 H17A . . 109.5 ?
    N7 C17 H17B . . 109.5 ?
    H17A C17 H17B . . 109.5 ?
    N7 C17 H17C . . 109.5 ?
    H17A C17 H17C . . 109.5 ?
    H17B C17 H17C . . 109.5 ?
    N7 C18 H18A . . 109.5 ?
    N7 C18 H18B . . 109.5 ?
    H18A C18 H18B . . 109.5 ?
    N7 C18 H18C . . 109.5 ?
    H18A C18 H18C . . 109.5 ?
    H18B C18 H18C . . 109.5 ?
    O1 Co1 N2 . . 87.78(12) yes
    O1 Co1 N3 . . 168.01(13) yes
    N2 Co1 N3 . . 80.93(13) yes
    O1 Co1 N1 . . 93.00(13) yes
    N2 Co1 N1 . . 81.07(14) yes
    N3 Co1 N1 . . 81.30(13) yes
    O1 Co1 Cl2 . . 90.45(9) yes
    N2 Co1 Cl2 . . 173.80(10) yes
    N3 Co1 Cl2 . . 100.34(10) yes
    N1 Co1 Cl2 . . 93.09(10) yes
    O1 Co1 Cl1 . . 91.12(9) yes
    N2 Co1 Cl1 . . 93.38(10) yes
    N3 Co1 Cl1 . . 93.58(10) yes
    N1 Co1 Cl1 . . 172.94(10) yes
    Cl2 Co1 Cl1 . . 92.60(4) yes
    C6 N1 C1 . . 113.8(3) ?
    C6 N1 C7 . . 111.0(3) ?
    C1 N1 C7 . . 111.2(3) ?
    C6 N1 Co1 . . 100.5(2) ?
    C1 N1 Co1 . . 108.7(3) ?
    C7 N1 Co1 . . 111.2(2) ?
    C10 N2 C3 . . 110.8(3) ?
    C10 N2 C2 . . 112.0(3) ?
    C3 N2 C2 . . 112.4(3) ?
    C10 N2 Co1 . . 109.8(3) ?
    C3 N2 Co1 . . 109.0(3) ?
    C2 N2 Co1 . . 102.6(3) ?
    C4 N3 C5 . . 113.5(3) ?
    C4 N3 C13 . . 112.0(3) ?
    C5 N3 C13 . . 112.0(4) ?
    C4 N3 Co1 . . 102.5(3) ?
    C5 N3 Co1 . . 108.2(3) ?
    C13 N3 Co1 . . 108.0(3) ?
    C16 N7 C17 . . 121.4(4) ?
    C16 N7 C18 . . 120.9(5) ?
    C17 N7 C18 . . 117.6(4) ?
    C16 O1 Co1 . . 119.1(3) ?
loop_
    _geom_hbond_atom_site_label_D
    _geom_hbond_atom_site_label_H
    _geom_hbond_atom_site_label_A
    _geom_hbond_site_symmetry_A
    _geom_hbond_distance_DH
    _geom_hbond_distance_HA
    _geom_hbond_distance_DA
    _geom_hbond_angle_DHA
    C1 H1A Cl2 4_676 0.97 2.75 3.658(4) 157
    C2 H2A O1 . 0.97 2.58 3.120(5) 116
    C3 H3A Cl2 4_676 0.97 2.81 3.774(4) 170
    C7 H7A Cl2 . 0.97 2.65 3.419(4) 136
    C10 H10A O1 . 0.97 2.47 3.149(6) 127
    C10 H10B Cl1 . 0.97 2.73 3.218(4) 111
    C11 H11A Cl1 4_676 0.97 2.62 3.525(5) 156
    C11 H11B Cl2 1_655 0.97 2.65 3.502(5) 147
    C13 H13A Cl1 . 0.97 2.72 3.460(5) 133
    C16 H16 Cl2 . 0.93 2.80 3.325(5) 117
    C17 H17A O1 . 0.96 2.34 2.741(7) 105
data_global
_journal_date_recd_electronic     2008-06-08
_journal_date_accepted     2008-07-13
_journal_name_full     'Acta Crystallographica, Section E'
_journal_year     2008
_journal_volume     64
_journal_issue      8
_journal_page_first     m1041
_journal_page_last     m1042
_journal_paper_category     QM
_journal_coeditor_code     WW2123
_publ_contact_author_name     'Prof. Wang, Zhi-Lin'
_publ_contact_author_address
;
Coordination Chemistry Institute,
State Key Laboratory of Coordination Chemistry
Nanjing University,
Nanjing, 210093
People's Republic of China
;
_publ_contact_author_email     zzkltl@yahoo.com.cn
_publ_contact_author_fax     ?
_publ_contact_author_phone     ?
_publ_section_title
;\
Dichlorido(dimethylformamide-\k<i>O</i>)[1,4,7-tris(2-cyanoethyl)-1,4,7-\
triazacyclononane-\k^3^<i>N</i>^1^,<i>N</i>^4^,<i>N</i>^7^]cobalt(II)
;
loop_
    _publ_author_name
    _publ_author_address
    'Zhang, Zhong'
;
Coordination Chemistry Institute
State Key Laboratory of Coordination Chemistry
Nanjing University
Nanjing 210093
People's Republic of China
;
    'Geng, Zhi-Rong'
;
Coordination Chemistry Institute
State Key Laboratory of Coordination Chemistry
Nanjing University
Nanjing 210093
People's Republic of China
;
    'Zhao, Qun'
;
Coordination Chemistry Institute
State Key Laboratory of Coordination Chemistry
Nanjing University
Nanjing 210093
People's Republic of China
;
    'Wang, Zhi-Lin'
;
Coordination Chemistry Institute
State Key Laboratory of Coordination Chemistry
Nanjing University
Nanjing 210093
People's Republic of China
;
