# Supplementary material for: Dichlorido(dimethyl­formamide-κO)[1,4,7-tris­(2-cyano­ethyl)-1,4,7-triaza­cyclo­nonane-κ3 N 1,N 4,N 7]cobalt(II)
Source: Acta Crystallogr Sect E Struct Rep Online. 2008 Jul 19;64(Pt 8):m1041–2. doi: 10.1107/S160053680802179X (PMC2961961; doi:10.1107/S160053680802179X)
Supplement: Supplementary file 2 [file e-64-m1041-Isup2.hkl]

# 
# h,k,l, Fc-squared, Fo-squared, sigma(Fo-squared) and status flag 
# 
data_I
_shelx_title ' 88 in P2(1)/n' 
_shelx_refln_list_code          4 
_shelx_F_calc_maximum      247.55 
_exptl_crystal_F_000      1028.00 
_reflns_d_resolution_high  0.8107 
 
loop_ 
 _symmetry_equiv_pos_as_xyz 
 'x, y, z' 
 '-x+1/2, y+1/2, -z+1/2' 
 '-x, -y, -z' 
 'x-1/2, -y-1/2, z-1/2' 
 
_cell_length_a     9.7873 
_cell_length_b    19.7100 
_cell_length_c    12.3705 
_cell_angle_alpha  90.000 
_cell_angle_beta   97.936 
_cell_angle_gamma  90.000 
 
_shelx_F_squared_multiplier     1.000 
 
loop_ 
 _refln_index_h 
 _refln_index_k 
 _refln_index_l 
 _refln_F_squared_calc 
 _refln_F_squared_meas 
 _refln_F_squared_sigma 
 _refln_observed_status 
   2   0   0     1549.97     1523.55     32.50 o 
   4   0   0    34104.95    33718.78    152.48 o 
   6   0   0      196.82      198.10     18.75 o 
   8   0   0     2815.25     2853.38    129.36 o 
  10   0   0      426.25      416.82     63.12 o 
   1   1   0     1997.14     2137.32    141.23 o 
   2   1   0    22352.99    21589.74    578.99 o 
   3   1   0      559.41      646.79     76.24 o 
   4   1   0       83.78       98.74    171.23 o 
   5   1   0      466.21      485.55     37.19 o 
   6   1   0      365.68      371.83     75.78 o 
   7   1   0       66.37      118.05     53.98 o 
   8   1   0      109.77      143.63     70.28 o 
   9   1   0        0.82       44.46     69.81 o 
  10   1   0       51.99       11.25      6.25 o 
  11   1   0       29.41       74.49     90.01 o 
   1   2   0      729.38      800.28     83.57 o 
   2   2   0      414.90      415.51     26.09 o 
   3   2   0       12.44      110.57     37.27 o 
   4   2   0    11076.21    10299.25    201.66 o 
   5   2   0      450.43      446.26     46.38 o 
   6   2   0        0.90       27.99     32.71 o 
   7   2   0      783.02      911.62     19.57 o 
   8   2   0      921.76     1360.45     94.34 o 
   9   2   0       10.52       24.60     21.56 o 
  10   2   0       66.93       78.74     58.12 o 
  11   2   0        6.87       51.24     44.37 o 
   1   3   0     3120.68     3424.86     65.14 o 
   2   3   0      642.43      729.38     57.18 o 
   3   3   0     3363.40     3528.52     44.54 o 
   4   3   0      119.08      162.06     19.98 o 
   5   3   0      765.52      852.59     66.53 o 
   6   3   0        4.39       24.18     14.77 o 
   7   3   0      183.43      192.70     67.88 o 
   8   3   0       40.53       92.37     87.63 o 
   9   3   0     1633.38     1914.22     83.74 o 
  10   3   0        8.15       52.79     49.28 o 
  11   3   0      146.65      225.60     94.99 o 
   0   4   0     7396.03     7058.11    110.11 o 
   1   4   0        3.89       35.00     40.82 o 
   2   4   0     7267.89     6997.54     56.34 o 
   3   4   0       90.81      182.85     85.90 o 
   4   4   0     5240.87     5200.93     74.60 o 
   5   4   0      123.80      148.73     15.61 o 
   6   4   0      625.27      681.87     65.59 o 
   7   4   0      104.97       70.02     38.51 o 
   8   4   0        6.82       52.94     94.73 o 
   9   4   0       54.41       44.99     20.00 o 
  10   4   0       42.51       84.87     88.26 o 
  11   4   0        9.27      101.86    173.10 o 
   1   5   0      112.14      140.19     16.26 o 
   2   5   0     6229.04     5988.49    237.17 o 
   3   5   0     3024.09     3363.31     81.84 o 
   4   5   0     2368.99     2256.76     53.12 o 
   5   5   0     4678.22     4504.36     61.36 o 
   6   5   0      629.41      541.82     40.62 o 
   7   5   0     2921.04     3209.71     98.37 o 
   8   5   0      162.79      215.12     38.51 o 
   9   5   0     3091.92     2850.36    194.35 o 
  10   5   0       11.91       13.12      5.60 o 
  11   5   0      420.84      493.82     82.99 o 
   0   6   0      565.36      685.29     51.09 o 
   1   6   0      304.50      358.91     16.79 o 
   2   6   0     1556.55     1671.46    113.91 o 
   3   6   0       17.41       31.17     18.14 o 
   4   6   0       67.25       65.60     15.03 o 
   5   6   0      327.99      377.18     33.27 o 
   6   6   0     3324.00     3256.13     70.27 o 
   7   6   0       69.51      106.18     30.51 o 
   8   6   0      377.91      445.86     67.80 o 
   9   6   0      142.39      149.21     18.94 o 
  10   6   0       14.33       29.21     77.40 o 
  11   6   0        1.20       32.88     23.53 o 
   1   7   0     3641.63     3548.10     68.73 o 
   2   7   0     1445.94     1610.62     78.56 o 
   3   7   0     3709.48     3768.01     55.46 o 
   4   7   0     1823.49     1922.28     75.99 o 
   5   7   0     1623.02     1968.97    102.83 o 
   6   7   0        7.61       62.94     63.45 o 
   7   7   0      925.36     1028.10     65.11 o 
   8   7   0      753.97      703.72     39.68 o 
   9   7   0     1375.40     1313.03    124.67 o 
  10   7   0        0.77       42.53     64.24 o 
  11   7   0      189.91      140.13      9.06 o 
   0   8   0     1100.47     1099.49    115.27 o 
   1   8   0     3005.08     2916.15     29.03 o 
   2   8   0     1165.50     1309.47     42.41 o 
   3   8   0     1463.70     1806.46     73.65 o 
   4   8   0     6101.80     5561.89    120.30 o 
   5   8   0       78.03      156.31     46.50 o 
   6   8   0     3640.22     3364.23     66.24 o 
   7   8   0      695.16      682.10     57.52 o 
   8   8   0     1631.12     1624.66    241.22 o 
   9   8   0      288.34      383.09     92.45 o 
  10   8   0        0.39       21.58     47.48 o 
  11   8   0      154.82      182.26     37.18 o 
   1   9   0    10566.95    11038.70    251.90 o 
   2   9   0       70.04       53.20     21.43 o 
   3   9   0        2.87       46.00     62.22 o 
   4   9   0     1290.73     1652.32    116.21 o 
   5   9   0     1014.49     1007.57     26.94 o 
   6   9   0      359.66      450.26     85.45 o 
   7   9   0     1715.46     1739.41     60.49 o 
   8   9   0      283.01      283.05     34.80 o 
   9   9   0      263.86      220.19     16.56 o 
  10   9   0       79.49      124.95    118.98 o 
  11   9   0       37.63      137.66     97.20 o 
   0  10   0    17155.61    16919.50    320.71 o 
   1  10   0     2423.16     2376.06     94.01 o 
   2  10   0      610.26      697.84     34.90 o 
   3  10   0     1398.57     1495.32     19.76 o 
   4  10   0     9008.05     8446.40     51.43 o 
   5  10   0     1174.20     1211.44    101.42 o 
   6  10   0     1855.21     1756.82     32.13 o 
   7  10   0       86.64      105.65     81.55 o 
   8  10   0      690.61      619.53     64.25 o 
   9  10   0      144.12      267.15    112.24 o 
  10  10   0        8.41       66.93     76.60 o 
   1  11   0      131.77       95.38     20.61 o 
   2  11   0     1821.41     1863.26    145.82 o 
   3  11   0        3.04       33.18     16.20 o 
   4  11   0      620.22      671.05     40.18 o 
   5  11   0      144.74      171.08     68.61 o 
   6  11   0      724.77      623.03     74.37 o 
   7  11   0       20.66       73.10     98.49 o 
   8  11   0       92.73      116.68     39.67 o 
   9  11   0       15.04       56.21     44.19 o 
  10  11   0      195.96      229.85     49.37 o 
   0  12   0     1219.36     1330.85    117.01 o 
   1  12   0       19.13       49.71     15.47 o 
   2  12   0     1013.66      961.93     45.57 o 
   3  12   0      984.01      846.18     36.78 o 
   4  12   0     4095.08     3827.77     97.10 o 
   5  12   0       18.07       23.13     37.40 o 
   6  12   0      446.85      476.30    108.21 o 
   7  12   0      590.25      666.14    117.63 o 
   8  12   0      726.06      702.14     55.84 o 
   9  12   0        0.54        9.62     24.44 o 
  10  12   0       13.77       23.12     88.11 o 
   1  13   0     2119.82     2000.21     31.44 o 
   2  13   0        7.76       18.81     10.37 o 
   3  13   0      853.35      798.74     35.64 o 
   4  13   0      393.02      368.79     32.99 o 
   5  13   0      464.90      513.10     17.71 o 
   6  13   0     1115.60     1619.12     98.40 o 
   7  13   0      202.27      295.01     95.52 o 
   8  13   0       21.55       37.63     98.50 o 
   9  13   0        8.67       16.65     24.38 o 
  10  13   0      475.91      465.57    109.36 o 
   0  14   0       74.88       52.03     24.67 o 
   1  14   0      341.29      306.78     36.58 o 
   2  14   0        0.60       17.57     37.33 o 
   3  14   0     1198.09     1069.60     49.77 o 
   4  14   0      349.14      348.81     59.41 o 
   5  14   0      445.46      521.33     54.18 o 
   6  14   0        0.99       16.95     39.98 o 
   7  14   0      127.82      134.99     45.50 o 
   8  14   0      921.19      899.20     39.52 o 
   9  14   0        1.04        2.77      5.94 o 
   1  15   0       37.90       90.09     79.36 o 
   2  15   0      163.00      232.63     50.93 o 
   3  15   0      759.62      743.94     33.23 o 
   4  15   0      210.92      241.90     32.99 o 
   5  15   0      746.10      711.05     26.35 o 
   6  15   0     1678.40     1690.69    108.78 o 
   7  15   0      339.14      307.33     14.39 o 
   8  15   0       39.55       56.19     35.99 o 
   9  15   0       89.79       94.93     64.89 o 
   0  16   0      397.11      311.01     43.91 o 
   1  16   0       28.49       31.26      5.61 o 
   2  16   0        7.16       30.36     28.81 o 
   3  16   0       51.84       89.82     13.13 o 
   4  16   0       16.70       65.26     32.66 o 
   5  16   0       31.73       38.78      8.05 o 
   6  16   0        0.05        5.41     21.45 o 
   7  16   0       92.13      156.54     23.05 o 
   8  16   0       89.10      163.86     33.82 o 
   9  16   0        4.45       12.23     25.85 o 
   1  17   0      188.81      177.61     27.02 o 
   2  17   0       20.81       18.98     11.75 o 
   3  17   0     2109.39     2144.19    143.44 o 
   4  17   0       83.15       94.19     35.95 o 
   5  17   0      417.37      443.15     53.73 o 
   6  17   0      444.14      448.38     30.12 o 
   7  17   0      340.28      336.17     65.70 o 
   8  17   0       12.71       39.31     41.71 o 
   0  18   0      105.93       69.99     16.25 o 
   1  18   0      592.53      636.83     79.87 o 
   2  18   0       83.92      116.50     41.83 o 
   3  18   0      829.34      776.79     16.74 o 
   4  18   0      200.22      242.30     47.06 o 
   5  18   0      478.13      523.22     39.45 o 
   6  18   0       17.81       36.64     22.41 o 
   7  18   0      257.53      303.56     54.91 o 
   8  18   0        3.18        1.28      1.56 o 
   1  19   0      506.99      612.98     61.63 o 
   2  19   0        0.12       16.34      5.57 o 
   3  19   0      224.18      344.55     34.81 o 
   4  19   0      157.78      148.87     43.53 o 
   5  19   0      381.77      428.99     22.03 o 
   6  19   0      160.66      178.65     79.30 o 
   7  19   0      110.04      160.60     66.24 o 
   0  20   0      364.21      416.20     83.74 o 
   1  20   0      732.77      653.32     75.42 o 
   2  20   0        2.78       14.14     12.38 o 
   3  20   0     1310.91     1162.01     45.73 o 
   4  20   0       22.23       22.62      8.44 o 
   5  20   0      447.62      415.82     33.01 o 
   6  20   0        0.51       18.88     22.43 o 
   1  21   0       14.83       74.21     56.60 o 
   2  21   0       58.38       94.82     24.37 o 
   3  21   0       69.40       94.37      9.28 o 
   4  21   0      106.09      110.52      7.39 o 
   5  21   0        3.31       52.03     41.53 o 
   6  21   0        1.79       38.00     81.06 o 
   0  22   0      412.47      558.05     95.61 o 
   1  22   0      622.69      504.33     23.12 o 
   2  22   0        5.75       41.04     58.83 o 
   3  22   0      330.87      363.83     69.81 o 
   4  22   0       14.60       48.38     63.69 o 
   5  22   0      132.71      143.05     29.00 o 
   1  23   0        0.31       26.37     53.60 o 
   2  23   0      327.32      325.71    112.20 o 
   3  23   0        2.67       26.81     93.53 o 
   0  24   0       52.98      124.36     45.62 o 
   1  24   0      322.17      299.68     21.45 o 
 -11   0   1       45.53       25.00     20.62 o 
  -9   0   1      786.85      786.77     39.99 o 
  -7   0   1     2748.10     3126.47    116.86 o 
  -5   0   1     1626.81     1812.27    131.86 o 
  -3   0   1    35502.56    35286.08    109.99 o 
  -1   0   1    61279.14    58894.20    115.34 o 
   1   0   1     3114.87     3385.81    149.98 o 
   3   0   1    37908.18    36333.45     60.62 o 
   5   0   1       26.43       53.12    149.98 o 
   7   0   1     4304.09     3970.74     83.11 o 
   9   0   1      150.88      121.23     66.24 o 
  11   0   1       40.87      115.61     21.25 o 
 -12   1   1       23.49       61.24     96.33 o 
 -11   1   1       10.44       52.77     11.56 o 
 -10   1   1       28.88       52.49     78.74 o 
  -9   1   1     2661.12     2842.52     94.05 o 
  -8   1   1      255.33      263.69     90.52 o 
  -7   1   1       43.42      128.73     66.87 o 
  -6   1   1       69.96       77.18     33.24 o 
  -5   1   1      262.64      230.06     21.87 o 
  -4   1   1     4146.55     4077.54    100.75 o 
  -3   1   1     1096.65     1593.88    104.67 o 
  -2   1   1     6754.59     6608.10    137.17 o 
  -1   1   1     1762.08     1747.26    138.01 o 
   0   1   1      281.74      283.48     23.43 o 
   1   1   1    23888.22    23949.75    102.30 o 
   2   1   1     3354.37     3268.06     97.43 o 
   3   1   1      499.89      564.57     79.30 o 
   4   1   1     1781.85     1878.48     44.16 o 
   5   1   1     6358.31     6051.66     83.61 o 
   6   1   1      313.60      301.03     30.62 o 
   7   1   1     2651.45     2947.88     73.32 o 
   8   1   1       42.43       75.15     30.56 o 
   9   1   1     1915.26     1988.42     83.16 o 
  10   1   1      180.38      176.74     52.58 o 
  11   1   1      124.43      193.21     29.68 o 
 -12   2   1        2.04       22.21     11.04 o 
 -11   2   1        1.27       30.62     94.36 o 
 -10   2   1      117.04      180.79     30.88 o 
  -9   2   1     1137.32      926.58    198.41 o 
  -8   2   1       27.27       38.60     28.04 o 
  -7   2   1        3.22        5.59      1.25 o 
  -6   2   1      148.57      121.15     15.34 o 
  -5   2   1     2856.08     2687.92    184.82 o 
  -4   2   1     2787.55     3077.57     78.40 o 
  -3   2   1      313.66      415.70     55.43 o 
  -2   2   1      969.21      913.02     84.69 o 
  -1   2   1    18019.09    16840.63    458.40 o 
   0   2   1    11575.30    11285.42     64.72 o 
   1   2   1     8983.05     9078.83    158.10 o 
   2   2   1      179.56      172.07     34.71 o 
   3   2   1    20289.40    19201.94     36.98 o 
   4   2   1    12320.96    11920.35     92.06 o 
   5   2   1       47.60       56.01     15.52 o 
   6   2   1        8.67       52.17     83.63 o 
   7   2   1     1958.41     1729.16    223.44 o 
   8   2   1      631.91      631.79     24.42 o 
   9   2   1      139.19      130.74     10.59 o 
  10   2   1       44.49       83.11     98.11 o 
  11   2   1       48.22       44.47     64.62 o 
 -11   3   1      144.80      183.73     74.37 o 
 -10   3   1      398.40      413.94     44.74 o 
  -9   3   1     1295.45     1504.59    200.60 o 
  -8   3   1        9.70       44.52     70.45 o 
  -7   3   1        2.65        8.70     49.21 o 
  -6   3   1      602.59      531.71     59.05 o 
  -5   3   1     3219.60     3031.47     57.60 o 
  -4   3   1     9831.68     9546.06    305.83 o 
  -3   3   1      996.35     1125.96     75.09 o 
  -2   3   1     5163.92     4880.94     35.63 o 
  -1   3   1        4.87        9.34      4.90 o 
   0   3   1       54.58      176.70     30.20 o 
   1   3   1     1495.82     1661.80     59.47 o 
   2   3   1      944.31     1112.85     69.97 o 
   3   3   1     1320.12     1282.73      9.90 o 
   4   3   1     5154.16     4857.51     91.76 o 
   5   3   1     5018.59     4748.41     92.73 o 
   6   3   1      102.54       97.71      7.90 o 
   7   3   1      656.62      714.42     53.29 o 
   8   3   1      687.33      655.23      2.21 o 
   9   3   1      854.87      694.90     23.12 o 
  10   3   1        8.99       31.03     26.58 o 
  11   3   1       63.41      106.86    141.86 o 
 -11   4   1      162.20      176.22     46.81 o 
 -10   4   1      162.42      235.16     21.56 o 
  -9   4   1       14.54       80.60     97.40 o 
  -8   4   1      249.05      291.99     57.08 o 
  -7   4   1      346.98      298.28     76.48 o 
  -6   4   1       82.08      186.92     98.16 o 
  -5   4   1      699.36      661.59     14.68 o 
  -4   4   1     5068.23     4795.36    141.32 o 
  -3   4   1       44.45      189.83     39.52 o 
  -2   4   1     3526.57     3537.01     35.82 o 
  -1   4   1    11872.73    11684.90    145.56 o 
   0   4   1    13437.17    12969.42    159.40 o 
   1   4   1     2124.41     2155.17     70.50 o 
   2   4   1      260.19      292.25     55.39 o 
   3   4   1    15775.81    14759.68    327.06 o 
   4   4   1     1977.18     2168.26    106.54 o 
   5   4   1       57.01      137.70     71.78 o 
   6   4   1      282.85      260.09     60.45 o 
   7   4   1      422.20      473.03     94.75 o 
   8   4   1      565.85      558.30     17.81 o 
   9   4   1       59.51       46.86     17.50 o 
  10   4   1      112.26      125.48     53.74 o 
  11   4   1        3.43       54.99    100.61 o 
 -11   5   1        8.07       69.39    102.65 o 
 -10   5   1      239.30      277.98     92.29 o 
  -9   5   1      245.45      297.57     56.83 o 
  -8   5   1      391.96      480.52     62.18 o 
  -7   5   1       13.95       21.97     69.46 o 
  -6   5   1     2004.53     2009.04     72.49 o 
  -5   5   1      763.93      879.42     68.69 o 
  -4   5   1      835.85      855.32     53.66 o 
  -3   5   1      169.30      237.88     51.10 o 
  -2   5   1     2290.60     2334.36    106.90 o 
  -1   5   1    10223.76    10415.25    218.13 o 
   0   5   1    18472.18    17215.95    348.19 o 
   1   5   1     7588.39     7368.20     79.17 o 
   2   5   1     5544.36     5169.22     73.82 o 
   3   5   1     2103.14     2022.95    105.61 o 
   4   5   1     5436.64     5132.67     54.31 o 
   5   5   1     2826.08     3050.43     83.62 o 
   6   5   1       37.07       78.22     21.56 o 
   7   5   1      202.47      254.69     91.97 o 
   8   5   1     1796.02     1909.26     57.32 o 
   9   5   1        0.35       10.66     23.11 o 
  10   5   1       33.00       29.27     16.64 o 
  11   5   1        0.26        0.09      5.00 o 
 -11   6   1      101.57      271.22     75.12 o 
 -10   6   1       12.20       50.45     96.53 o 
  -9   6   1      108.84      233.64     74.94 o 
  -8   6   1      290.01      239.74     56.12 o 
  -7   6   1       25.97       84.94    120.83 o 
  -6   6   1      115.92      274.50     62.57 o 
  -5   6   1       98.03      100.72     22.36 o 
  -4   6   1     2772.45     2684.84    114.99 o 
  -3   6   1     2699.72     2796.71    109.27 o 
  -2   6   1       47.32       75.60     19.94 o 
  -1   6   1     7723.24     7205.33     81.84 o 
   0   6   1     4949.12     4730.29    152.56 o 
   1   6   1      793.71      809.56     13.10 o 
   2   6   1        4.30       71.96     33.75 o 
   3   6   1     1884.76     2382.05     97.55 o 
   4   6   1     2576.28     2515.59    222.47 o 
   5   6   1     2105.41     1969.20     26.87 o 
   6   6   1      625.83      506.83     48.12 o 
   7   6   1       87.69       82.59      3.72 o 
   8   6   1      991.22     1077.03     19.75 o 
   9   6   1      260.47      342.92     58.15 o 
  10   6   1      128.90      222.66    100.25 o 
  11   6   1       18.61       48.62     26.56 o 
 -11   7   1       19.97       18.12    158.73 o 
 -10   7   1      580.21      551.72     62.22 o 
  -9   7   1      146.56      210.59     42.43 o 
  -8   7   1      560.35      638.61     84.37 o 
  -7   7   1       19.31       59.65     39.61 o 
  -6   7   1     1934.22     2073.70    109.91 o 
  -5   7   1     5381.40     5106.71     49.99 o 
  -4   7   1     4487.88     4572.14     98.78 o 
  -3   7   1      659.22      627.44     35.80 o 
  -2   7   1     6602.21     6568.73    115.67 o 
  -1   7   1    10407.86     9816.27    270.09 o 
   0   7   1     6747.80     6490.05     88.47 o 
   1   7   1     2318.82     2328.58     37.45 o 
   2   7   1     4419.48     4469.46     81.45 o 
   3   7   1      906.06     1122.61    243.72 o 
   4   7   1     2524.86     2315.31     77.25 o 
   5   7   1      410.41      383.32     31.92 o 
   6   7   1     1161.32     1407.64     75.26 o 
   7   7   1      305.54      267.40     51.56 o 
   8   7   1      501.60      456.03     53.40 o 
   9   7   1      596.30      589.10     31.73 o 
  10   7   1      205.00      208.40     43.55 o 
  11   7   1        8.52       33.51     42.02 o 
 -11   8   1      309.47      391.20    158.73 o 
 -10   8   1       85.24       91.17      4.34 o 
  -9   8   1      922.86      894.98     44.74 o 
  -8   8   1     1044.94      889.21     22.18 o 
  -7   8   1        6.90       46.26     45.61 o 
  -6   8   1      514.74      506.37     39.18 o 
  -5   8   1     1826.15     2262.83    104.63 o 
  -4   8   1     2284.27     2035.34     95.89 o 
  -3   8   1     5082.84     4938.31     92.67 o 
  -2   8   1      468.62      557.22     43.85 o 
  -1   8   1     3885.96     3877.47     32.51 o 
   0   8   1    14726.96    15011.97    229.49 o 
   1   8   1        0.10       43.07     21.57 o 
   2   8   1      922.88      936.56     40.99 o 
   3   8   1       35.75       85.51     70.63 o 
   4   8   1     1084.71     1062.51     47.18 o 
   5   8   1     1859.58     1921.03     37.36 o 
   6   8   1      640.76      588.88     82.18 o 
   7   8   1     1447.68     1683.82    153.73 o 
   8   8   1      361.26      337.00     29.95 o 
   9   8   1     1282.42     1514.50    107.17 o 
  10   8   1      262.70      351.01     95.39 o 
  11   8   1       67.93       49.49     75.81 o 
 -11   9   1       20.00        9.37      6.25 o 
 -10   9   1      258.93      303.09    170.60 o 
  -9   9   1        2.56       57.46     59.76 o 
  -8   9   1      836.79      856.95     73.09 o 
  -7   9   1      285.86      272.41     51.66 o 
  -6   9   1     1738.87     1828.47     39.68 o 
  -5   9   1     2734.42     2593.91    285.59 o 
  -4   9   1     1561.33     1578.06    193.96 o 
  -3   9   1      978.38     1487.01     98.58 o 
  -2   9   1      114.03      180.86     27.86 o 
  -1   9   1     7291.91     6702.64    116.61 o 
   0   9   1     1775.34     1652.45     70.66 o 
   1   9   1      558.73      534.53     31.37 o 
   2   9   1     3487.99     3416.41     90.75 o 
   3   9   1     3047.24     3142.05     75.85 o 
   4   9   1      801.54      734.88     70.62 o 
   5   9   1      525.64      612.88     82.11 o 
   6   9   1     1003.31      917.13     29.06 o 
   7   9   1       60.36       55.42     31.25 o 
   8   9   1      169.90      148.34     89.68 o 
   9   9   1      859.12      874.15    114.11 o 
  10   9   1      413.90      420.45     49.01 o 
 -10  10   1       53.65      121.86     26.87 o 
  -9  10   1     1071.50     1546.34    123.50 o 
  -8  10   1      385.94      433.18     55.63 o 
  -7  10   1      875.06      946.20     62.93 o 
  -6  10   1     1301.55     1244.57    102.80 o 
  -5  10   1     5633.86     5111.58    112.89 o 
  -4  10   1       73.07       77.24     13.11 o 
  -3  10   1       33.95       41.43     17.59 o 
  -2  10   1      542.60      544.93     30.38 o 
  -1  10   1     2119.38     1950.51     55.99 o 
   0  10   1     1864.31     1905.07     75.13 o 
   1  10   1     1519.26     1996.68     59.57 o 
   2  10   1     2732.24     2555.89    133.50 o 
   3  10   1     3137.41     2834.00     43.90 o 
   4  10   1      101.85      162.13     20.26 o 
   5  10   1      219.44      297.07     47.84 o 
   6  10   1       45.19      104.46    123.64 o 
   7  10   1      775.61      755.19    115.75 o 
   8  10   1       15.11       28.82     38.07 o 
   9  10   1      574.34      612.96     25.83 o 
  10  10   1      166.04      142.63     72.18 o 
 -10  11   1       82.00      202.47    101.24 o 
  -9  11   1        4.52       13.26      5.66 o 
  -8  11   1      199.71      301.41     91.13 o 
  -7  11   1      557.69      595.53     54.19 o 
  -6  11   1      640.51      640.23     35.62 o 
  -5  11   1      415.24      377.20     31.27 o 
  -4  11   1      177.43      143.63     54.52 o 
  -3  11   1     3712.53     3580.40     28.62 o 
  -2  11   1      957.49      924.48     21.96 o 
  -1  11   1      662.27      595.88     31.11 o 
   0  11   1        9.10       20.19     23.50 o 
   1  11   1      368.73      400.01     13.40 o 
   2  11   1     1773.58     1834.78     86.92 o 
   3  11   1      915.55      951.26     57.71 o 
   4  11   1        1.32       10.29     41.70 o 
   5  11   1     1275.72     1337.13    113.11 o 
   6  11   1      641.90      674.36     55.06 o 
   7  11   1       13.54       23.85     39.42 o 
   8  11   1      110.86      140.79     48.12 o 
   9  11   1      260.36      310.95     28.17 o 
  10  11   1      313.08      315.76     47.81 o 
 -10  12   1      335.34      355.44     83.11 o 
  -9  12   1     1108.18     1078.01    144.04 o 
  -8  12   1      279.20      359.81     41.83 o 
  -7  12   1       10.93       62.67     37.60 o 
  -6  12   1      428.55      516.20     63.10 o 
  -5  12   1     3267.55     3013.83    152.03 o 
  -4  12   1     1847.76     2161.81     65.69 o 
  -3  12   1      914.86      841.62     32.45 o 
  -2  12   1      484.74      408.85     10.08 o 
  -1  12   1     1201.50     1339.25     45.73 o 
   0  12   1        0.84       36.07     22.31 o 
   1  12   1      153.27      217.74     21.43 o 
   2  12   1      159.78      125.45     21.96 o 
   3  12   1     1490.42     1504.30     36.09 o 
   4  12   1        1.02       25.51     13.58 o 
   5  12   1        8.12        8.13     17.40 o 
   6  12   1      373.96      360.85     37.87 o 
   7  12   1      135.87      155.04     21.87 o 
   8  12   1      241.74      330.40    105.51 o 
   9  12   1      157.42      179.11     28.12 o 
  10  12   1      153.55      152.34     16.87 o 
 -10  13   1        2.83       10.50     44.53 o 
  -9  13   1        6.36       43.73    124.66 o 
  -8  13   1       83.83      148.95     65.47 o 
  -7  13   1     1688.50     1515.36     78.38 o 
  -6  13   1      658.07      624.94     31.08 o 
  -5  13   1      283.99      329.72     40.19 o 
  -4  13   1     1203.36     1020.05     48.93 o 
  -3  13   1     1007.57     1030.79     17.96 o 
  -2  13   1      173.73      250.42     62.81 o 
  -1  13   1      153.21      176.67     42.16 o 
   0  13   1     1342.78     1081.33     11.42 o 
   1  13   1      147.12      182.03     29.09 o 
   2  13   1        0.05        6.37      9.47 o 
   3  13   1       25.25       33.15     20.56 o 
   4  13   1       13.55       42.09     31.32 o 
   5  13   1        4.68       32.75     61.23 o 
   6  13   1        1.57       13.12     25.71 o 
   7  13   1       76.28      100.58    111.70 o 
   8  13   1        6.62       28.57     49.23 o 
   9  13   1      381.60      414.56     62.29 o 
  -9  14   1      554.96      495.94     59.67 o 
  -8  14   1      132.90      165.64     52.87 o 
  -7  14   1        6.58       54.51     43.06 o 
  -6  14   1      919.95      827.03     12.41 o 
  -5  14   1     1126.11     1172.83    112.25 o 
  -4  14   1       64.29       65.72     40.39 o 
  -3  14   1     2146.19     1921.34     55.65 o 
  -2  14   1      353.62      417.74     57.78 o 
  -1  14   1     1816.75     1967.40     67.79 o 
   0  14   1      816.79      804.84     26.47 o 
   1  14   1        1.25       11.50     24.18 o 
   2  14   1      150.57      135.18     11.96 o 
   3  14   1       64.76      119.09     46.02 o 
   4  14   1      193.48      258.42     58.98 o 
   5  14   1        0.07       22.34     10.36 o 
   6  14   1        4.61       31.78     37.71 o 
   7  14   1      158.83      184.57     49.17 o 
   8  14   1      298.67      358.01     41.92 o 
   9  14   1      153.81      132.72     44.72 o 
  -9  15   1       45.22       62.82     43.40 o 
  -8  15   1      249.30      240.89     58.12 o 
  -7  15   1     1406.05     1448.53    125.80 o 
  -6  15   1     1071.36     1091.49     34.82 o 
  -5  15   1       12.83       42.34     33.11 o 
  -4  15   1      314.00      309.86     37.35 o 
  -3  15   1     1735.70     1685.21     37.22 o 
  -2  15   1     1294.45     1601.24     91.07 o 
  -1  15   1      288.22      224.88     57.30 o 
   0  15   1     1647.25     1337.03    130.57 o 
   1  15   1      176.01      245.15     19.14 o 
   2  15   1      100.14      211.32     39.84 o 
   3  15   1     1183.26     1039.61     31.91 o 
   4  15   1      435.10      434.10     24.57 o 
   5  15   1      139.76      159.08     37.20 o 
   6  15   1        3.06       44.30     39.59 o 
   7  15   1      597.93      560.46     13.06 o 
   8  15   1       60.26       68.61     25.93 o 
   9  15   1      322.40      334.50     77.27 o 
  -9  16   1      365.87      384.30     80.51 o 
  -8  16   1      104.75       95.40     12.50 o 
  -7  16   1      206.21      292.69     95.00 o 
  -6  16   1      108.00      118.91     26.96 o 
  -5  16   1      949.91     1183.57     59.07 o 
  -4  16   1      713.53      720.19     10.29 o 
  -3  16   1      701.62      602.92     37.56 o 
  -2  16   1      200.33      278.16     43.59 o 
  -1  16   1      871.15      942.97     58.82 o 
   0  16   1       13.85       30.26     17.58 o 
   1  16   1      733.51      606.70     34.30 o 
   2  16   1       55.20       81.43     19.21 o 
   3  16   1       91.49      103.14     19.85 o 
   4  16   1      543.08      560.55     45.85 o 
   5  16   1      204.18      257.81     55.37 o 
   6  16   1      496.29      472.85     30.69 o 
   7  16   1      387.22      457.50     56.54 o 
   8  16   1       33.35       58.56     68.63 o 
  -8  17   1      145.17      275.99     72.60 o 
  -7  17   1      556.36      554.05     32.09 o 
  -6  17   1      289.49      290.55     27.12 o 
  -5  17   1        1.93       11.19      8.32 o 
  -4  17   1      645.91      611.49     35.31 o 
  -3  17   1      822.92      786.73     33.30 o 
  -2  17   1      357.72      456.82     38.06 o 
  -1  17   1      430.22      302.08     32.31 o 
   0  17   1     1433.41     1399.38     87.20 o 
   1  17   1       66.99      144.34     29.44 o 
   2  17   1      413.44      459.00     15.43 o 
   3  17   1       98.99       48.82     46.43 o 
   4  17   1      136.96      166.37     19.05 o 
   5  17   1       34.87       43.98     10.67 o 
   6  17   1      495.34      513.06     33.78 o 
   7  17   1      306.78      407.14     64.53 o 
   8  17   1       21.38       14.44      7.56 o 
  -8  18   1       25.00       22.76      8.69 o 
  -7  18   1        7.48       34.00     45.08 o 
  -6  18   1       81.75       72.70      6.28 o 
  -5  18   1      203.50      245.60     66.48 o 
  -4  18   1      197.78      331.09     37.87 o 
  -3  18   1       58.75       45.83     16.30 o 
  -2  18   1      424.25      506.92     45.29 o 
  -1  18   1       15.14       60.24     52.43 o 
   0  18   1       15.17       90.02     87.63 o 
   1  18   1     1543.89     1520.04    153.39 o 
   2  18   1      603.11      580.60     20.02 o 
   3  18   1      184.49      287.78     47.17 o 
   4  18   1      492.83      543.19     31.35 o 
   5  18   1      354.85      335.57     30.32 o 
   6  18   1      264.97      311.38     88.90 o 
   7  18   1        9.13       36.35     41.58 o 
  -7  19   1       61.72       99.10     68.40 o 
  -6  19   1      428.40      452.29     38.56 o 
  -5  19   1       80.00       49.76     27.15 o 
  -4  19   1       72.85      192.57     23.72 o 
  -3  19   1        4.37        7.01      3.84 o 
  -2  19   1      352.47      474.72     57.85 o 
  -1  19   1       10.26       17.43     34.08 o 
   0  19   1      104.62      227.70     42.65 o 
   1  19   1      244.46      287.04     17.42 o 
   2  19   1      699.39      663.86     22.05 o 
   3  19   1      465.82      378.40     38.37 o 
   4  19   1       36.20       96.22     15.79 o 
   5  19   1       72.66       76.72     15.29 o 
   6  19   1      632.87      566.53     33.06 o 
   7  19   1      266.93      295.39     46.03 o 
  -6  20   1      411.57      348.13     66.12 o 
  -5  20   1       10.62       26.31     50.46 o 
  -4  20   1      284.49      324.71     22.81 o 
  -3  20   1      311.97      413.91     62.98 o 
  -2  20   1      617.56      467.91     29.37 o 
  -1  20   1        3.32       11.18     34.98 o 
   0  20   1      233.51      320.36     62.80 o 
   1  20   1       70.81       76.00     42.81 o 
   2  20   1      825.49      838.74     72.91 o 
   3  20   1      239.00      288.36     55.56 o 
   4  20   1      379.00      508.25     35.01 o 
   5  20   1        5.08       26.04     42.34 o 
   6  20   1      113.45      159.73     44.39 o 
  -6  21   1       82.97       91.38     25.31 o 
  -5  21   1       38.26       78.55     60.14 o 
  -4  21   1       11.78       26.70     53.59 o 
  -3  21   1        5.24       33.09    114.14 o 
  -2  21   1      542.11      561.05     87.17 o 
  -1  21   1       29.33       98.69     84.94 o 
   0  21   1       30.87       79.25     13.12 o 
   1  21   1      154.21      202.38     88.68 o 
   2  21   1      779.60      732.07     37.81 o 
   3  21   1       32.50       49.29     26.28 o 
   4  21   1       12.11       43.88     65.86 o 
   5  21   1        0.49       17.07     16.20 o 
  -5  22   1        1.46       17.24     39.07 o 
  -4  22   1       77.93       91.48     11.82 o 
  -3  22   1       88.62      106.92     92.71 o 
  -2  22   1      387.97      260.96     52.18 o 
  -1  22   1       68.09       97.99     59.99 o 
   0  22   1      251.39      428.67    103.30 o 
   1  22   1        4.37       71.55    112.44 o 
   2  22   1      380.42      493.73     87.73 o 
   3  22   1      164.55      153.16     32.50 o 
   4  22   1      101.68      179.16     66.48 o 
  -3  23   1       49.76       54.26     44.28 o 
  -2  23   1      296.81      340.40     54.06 o 
  -1  23   1      252.71      249.15     18.12 o 
   0  23   1        8.29       44.72     25.41 o 
   1  23   1      387.57      453.51     40.69 o 
   2  23   1       36.44       55.01     77.13 o 
   3  23   1       44.62       39.24     96.83 o 
  -1  24   1      255.15      407.46     52.95 o 
   0  24   1       54.96       79.75     16.96 o 
   1  24   1       10.19       18.19     19.68 o 
  -8   0   2      746.26      542.43     88.11 o 
  -6   0   2      149.67      163.10     32.50 o 
  -4   0   2      702.71      608.67     27.50 o 
  -2   0   2       48.05       78.33     57.91 o 
   0   0   2     4098.62     4073.09     53.12 o 
   2   0   2    19466.18    19535.61    119.36 o 
   4   0   2     1998.54     2132.85    110.61 o 
   6   0   2     5370.69     4331.94     10.62 o 
   8   0   2     1675.67     1963.17     66.28 o 
  10   0   2       11.10       49.37     78.74 o 
 -12   1   2      219.62      264.97     57.49 o 
 -11   1   2       70.74      124.98    158.10 o 
 -10   1   2     1521.87     1561.22     40.75 o 
  -9   1   2        0.48       24.63     43.92 o 
  -8   1   2       67.13      207.99    102.19 o 
  -7   1   2      508.78      659.28     84.70 o 
  -6   1   2     5446.83     5116.54     35.61 o 
  -5   1   2      157.72      164.44      9.31 o 
  -4   1   2      307.65      364.17     35.31 o 
  -3   1   2      548.79      625.13     29.07 o 
  -2   1   2     1697.85     1728.97    176.16 o 
  -1   1   2     3994.57     3945.13    107.23 o 
   0   1   2    13563.89    13251.01    281.63 o 
   1   1   2    11057.51    10977.51    690.33 o 
   2   1   2       33.51       41.31     59.49 o 
   3   1   2     1126.82     1102.77     55.73 o 
   4   1   2    38548.29    35830.70    512.51 o 
   5   1   2      435.84      574.43     78.42 o 
   6   1   2      498.43      484.12     43.35 o 
   7   1   2       32.05       35.47     22.56 o 
   8   1   2     6718.59     5976.79    299.02 o 
   9   1   2        6.92       15.62     94.36 o 
  10   1   2      270.07      228.05     18.03 o 
  11   1   2       63.38       98.14     51.04 o 
 -11   2   2       20.87       78.11    149.98 o 
 -10   2   2      889.30      679.57     64.08 o 
  -9   2   2        2.21       33.55     30.39 o 
  -8   2   2       29.65       27.07     19.63 o 
  -7   2   2      666.69      623.40     21.13 o 
  -6   2   2      876.20      830.56     94.78 o 
  -5   2   2     1880.05     1791.52     47.18 o 
  -4   2   2      413.32      430.28     49.21 o 
  -3   2   2     8667.54     8773.11    285.16 o 
  -2   2   2        5.00       10.51      4.04 o 
  -1   2   2     3362.57     3216.03     71.92 o 
   0   2   2    10883.46    10326.63    547.02 o 
   1   2   2     1237.83     1200.28     35.98 o 
   2   2   2      130.63      194.83     42.08 o 
   3   2   2     7029.48     6496.15     79.66 o 
   4   2   2      534.04      491.40     27.64 o 
   5   2   2      983.66     1027.07     62.10 o 
   6   2   2     4287.70     3682.50    138.05 o 
   7   2   2      206.35      333.10     64.64 o 
   8   2   2      386.69      342.92     82.18 o 
   9   2   2        6.27       32.73     89.21 o 
  10   2   2      247.33      316.21    173.73 o 
  11   2   2       87.47       98.97     28.43 o 
 -10   3   2      195.39      378.31    104.60 o 
  -9   3   2        7.42       37.07     33.29 o 
  -8   3   2      102.47      241.84    140.61 o 
  -7   3   2        3.40       20.43     58.55 o 
  -6   3   2     2222.30     2332.51     90.37 o 
  -5   3   2     2300.42     2195.06     49.26 o 
  -4   3   2      346.08      401.83     59.41 o 
  -3   3   2     1130.65     1212.76     69.01 o 
  -2   3   2      394.83      519.24     38.82 o 
  -1   3   2     5715.93     5757.08    114.51 o 
   0   3   2       56.13      145.56     29.01 o 
   1   3   2      659.93      810.78     38.53 o 
   2   3   2      144.52      183.31     29.18 o 
   3   3   2     5250.89     5173.66     51.14 o 
   4   3   2    12537.64    13162.47    257.52 o 
   5   3   2      305.49      286.91     42.99 o 
   6   3   2       57.41      100.53     30.72 o 
   7   3   2      399.96      648.86     97.55 o 
   8   3   2     1935.80     2215.94    121.55 o 
   9   3   2      102.89      133.16      7.49 o 
  10   3   2      456.37      422.45     56.87 o 
  11   3   2       11.39       38.75      9.37 o 
 -11   4   2       11.90       14.37    158.73 o 
 -10   4   2      673.45      641.95     82.55 o 
  -9   4   2     1119.81     1460.00     76.17 o 
  -8   4   2      516.89      491.80     45.28 o 
  -7   4   2     1275.42     1129.09     41.92 o 
  -6   4   2      100.88      128.13     49.04 o 
  -5   4   2    11103.08    10142.00    718.31 o 
  -4   4   2      314.01      300.81     30.14 o 
  -3   4   2       75.61       90.89     13.79 o 
  -2   4   2     7994.50     7550.51    136.60 o 
  -1   4   2    12438.07    12549.95     65.31 o 
   0   4   2     2872.02     2798.01    151.97 o 
   1   4   2      491.60      542.14     58.40 o 
   2   4   2     1643.84     1598.35     30.79 o 
   3   4   2     7513.54     7200.66     33.64 o 
   4   4   2      159.74      205.59     19.89 o 
   5   4   2        2.36       15.11     20.79 o 
   6   4   2     2093.07     1933.80     68.60 o 
   7   4   2     1659.70     1907.14    100.30 o 
   8   4   2       11.18       31.99     98.15 o 
   9   4   2      264.49      416.40     52.30 o 
  10   4   2      212.05      153.26     27.81 o 
  11   4   2      359.10      486.81    187.48 o 
 -11   5   2      163.66      113.11     18.12 o 
 -10   5   2      115.83      126.82     61.88 o 
  -9   5   2      260.04      367.69     94.10 o 
  -8   5   2        0.41       18.82     55.60 o 
  -7   5   2      320.60      265.54     30.15 o 
  -6   5   2      661.32      614.05     32.11 o 
  -5   5   2      297.10      324.51     62.85 o 
  -4   5   2       40.31       71.96     37.47 o 
  -3   5   2       55.82      152.55     56.87 o 
  -2   5   2     2879.61     2706.57     49.48 o 
  -1   5   2     5612.52     5484.97     30.45 o 
   0   5   2        2.19       32.65     15.57 o 
   1   5   2      659.79      738.01     42.85 o 
   2   5   2     3994.10     3785.34     60.05 o 
   3   5   2      199.84      382.73     89.54 o 
   4   5   2     3089.82     3026.28     68.68 o 
   5   5   2       18.56       56.85     43.78 o 
   6   5   2       83.10       93.91     23.12 o 
   7   5   2        1.83       56.47     63.68 o 
   8   5   2      142.51      129.98     53.91 o 
   9   5   2      497.23      352.08     11.87 o 
  10   5   2      309.35      305.68     60.93 o 
  11   5   2       19.09       47.49     99.36 o 
 -11   6   2       61.72       83.74    164.98 o 
 -10   6   2       71.00      119.98     91.24 o 
  -9   6   2     1473.60     1673.63     92.81 o 
  -8   6   2     1637.13     1483.50    177.79 o 
  -7   6   2      347.98      474.31    183.10 o 
  -6   6   2      242.10      295.23     33.78 o 
  -5   6   2     2852.65     2970.91     51.77 o 
  -4   6   2      475.81      494.54     34.63 o 
  -3   6   2       48.15       62.15     64.94 o 
  -2   6   2     1177.70     1216.03     44.57 o 
  -1   6   2     4139.83     4084.73     59.73 o 
   0   6   2     2548.04     2661.81     42.66 o 
   1   6   2        3.17       13.90     33.70 o 
   2   6   2     2077.74     1936.80    157.79 o 
   3   6   2     1344.20     1410.35     93.43 o 
   4   6   2     1161.37     1202.30     39.59 o 
   5   6   2      891.11      985.10     94.76 o 
   6   6   2      452.91      437.23     43.65 o 
   7   6   2     2862.48     2605.11    124.67 o 
   8   6   2        0.49       15.55     34.41 o 
   9   6   2      524.53      522.38    124.18 o 
  10   6   2      172.39      296.93     41.81 o 
  11   6   2      568.07      483.14     83.90 o 
 -11   7   2       87.40       88.11     38.75 o 
 -10   7   2       42.00       81.86     47.49 o 
  -9   7   2      218.29      216.73     47.18 o 
  -8   7   2      180.76      277.18     37.33 o 
  -7   7   2      345.18      439.23    115.72 o 
  -6   7   2      204.60      214.33     51.24 o 
  -5   7   2      462.08      489.29     35.18 o 
  -4   7   2       76.78       63.20     38.03 o 
  -3   7   2     2522.70     2398.78    133.82 o 
  -2   7   2    12226.89    11554.25    245.94 o 
  -1   7   2    10380.51     9807.91    188.02 o 
   0   7   2      371.27      351.28     69.72 o 
   1   7   2     2350.86     2580.03     49.32 o 
   2   7   2      944.15     1051.76     59.75 o 
   3   7   2     2765.02     2615.43     51.98 o 
   4   7   2       63.26       94.02     68.90 o 
   5   7   2     1077.98     1083.95     87.47 o 
   6   7   2      115.18      110.28      8.34 o 
   7   7   2       16.77      141.63    104.81 o 
   8   7   2      742.48      849.33     77.97 o 
   9   7   2      200.05      203.15     62.78 o 
  10   7   2      292.21      284.17     16.25 o 
  11   7   2       11.55       16.51     29.43 o 
 -11   8   2       18.80       38.75     30.00 o 
 -10   8   2       80.91      116.24     96.86 o 
  -9   8   2      775.33      737.40     71.24 o 
  -8   8   2     1340.31     1880.83     86.02 o 
  -7   8   2      465.23      463.60     62.27 o 
  -6   8   2      499.97      420.34     35.13 o 
  -5   8   2     2737.57     2566.42     81.40 o 
  -4   8   2        1.15       51.92     36.32 o 
  -3   8   2     4299.79     4301.73    117.36 o 
  -2   8   2       81.05      180.42     37.55 o 
  -1   8   2     7010.54     6572.67    175.67 o 
   0   8   2     8118.17     8179.14    107.05 o 
   1   8   2     1916.45     1895.61     57.49 o 
   2   8   2     1870.12     1833.37     45.32 o 
   3   8   2     2620.55     2618.18     96.61 o 
   4   8   2      902.26     1227.25    266.53 o 
   5   8   2     1393.89     1271.84     39.68 o 
   6   8   2        0.07       38.49    103.90 o 
   7   8   2      370.65      402.02     52.08 o 
   8   8   2       50.95       77.98     48.17 o 
   9   8   2      731.14      648.80     69.05 o 
  10   8   2        0.74       27.99     87.83 o 
 -11   9   2       11.65       55.80     44.99 o 
 -10   9   2        0.22       24.43     73.56 o 
  -9   9   2       10.86       53.12    111.86 o 
  -8   9   2      474.33      523.58     46.24 o 
  -7   9   2     1275.26     1396.31     85.33 o 
  -6   9   2        2.37       19.95     13.63 o 
  -5   9   2      424.20      385.97     16.99 o 
  -4   9   2     4140.10     3931.24     61.66 o 
  -3   9   2     4690.46     4687.87     49.89 o 
  -2   9   2     6198.08     5881.87     76.39 o 
  -1   9   2     4037.71     3738.76     67.23 o 
   0   9   2     6482.83     6017.94     76.69 o 
   1   9   2     8255.30     7873.38    118.43 o 
   2   9   2     3828.11     3683.98    150.79 o 
   3   9   2      731.15      745.20     36.84 o 
   4   9   2     1358.08     1435.25    109.24 o 
   5   9   2      300.18      417.73     96.16 o 
   6   9   2      396.97      397.27     25.00 o 
   7   9   2      121.06      102.80     22.70 o 
   8   9   2     1141.85     1166.09    142.48 o 
   9   9   2      338.06      422.42     78.05 o 
  10   9   2      301.56      279.26     18.75 o 
 -11  10   2       27.08       51.12     24.91 o 
 -10  10   2       16.49       69.67    100.44 o 
  -9  10   2      214.85      243.73     45.45 o 
  -8  10   2      833.55      793.21     19.40 o 
  -7  10   2        8.78        9.84     55.72 o 
  -6  10   2      434.78      459.86     36.58 o 
  -5  10   2      149.53      235.09     42.04 o 
  -4  10   2       25.04       53.44     12.41 o 
  -3  10   2      426.16      445.08     36.18 o 
  -2  10   2     2914.73     2951.86     45.83 o 
  -1  10   2      493.64      518.74     10.00 o 
   0  10   2      427.52      591.27     54.31 o 
   1  10   2      104.65      189.84     36.13 o 
   2  10   2      932.35      969.92    174.16 o 
   3  10   2      292.22      412.10     49.54 o 
   4  10   2     2074.74     1979.95     35.28 o 
   5  10   2       79.21      219.34     64.99 o 
   6  10   2       22.85       47.77     29.42 o 
   7  10   2        4.64       14.57     39.63 o 
   8  10   2       84.57       99.38     37.95 o 
   9  10   2        5.70        4.48      5.62 o 
  10  10   2        4.28       56.86     82.77 o 
 -10  11   2       48.20       48.41     16.74 o 
  -9  11   2       23.65       33.07     13.63 o 
  -8  11   2      102.93      121.97     49.85 o 
  -7  11   2     1331.47     1168.03     73.85 o 
  -6  11   2      173.19      196.45     27.90 o 
  -5  11   2       24.41       53.92     18.61 o 
  -4  11   2     5588.26     5450.80    114.93 o 
  -3  11   2      624.31      576.75     19.58 o 
  -2  11   2      721.35      683.80     27.83 o 
  -1  11   2      323.15      313.43     21.79 o 
   0  11   2     7096.73     6599.84     35.39 o 
   1  11   2     5205.92     5109.11     50.19 o 
   2  11   2     1773.10     1841.12     68.47 o 
   3  11   2      577.46      605.43     25.86 o 
   4  11   2     5089.79     4938.92     93.99 o 
   5  11   2     2394.17     2339.72    125.30 o 
   6  11   2       18.60       13.77      8.75 o 
   7  11   2      199.87      168.79     28.43 o 
   8  11   2      497.56      470.62     39.93 o 
   9  11   2      163.46      204.29     34.79 o 
  10  11   2       70.91       92.11     64.29 o 
 -10  12   2      168.04      148.07     20.62 o 
  -9  12   2       55.62       79.36     44.72 o 
  -8  12   2        9.14       11.65     31.20 o 
  -7  12   2        9.75       25.91     47.21 o 
  -6  12   2     1867.56     1792.49     45.44 o 
  -5  12   2      285.81      367.69     27.46 o 
  -4  12   2      484.22      505.17     48.82 o 
  -3  12   2        1.35       11.04     11.51 o 
  -2  12   2     3417.64     3486.03     43.57 o 
  -1  12   2      240.50      206.15     14.09 o 
   0  12   2     2333.13     2575.67     62.59 o 
   1  12   2      642.52      563.31     22.28 o 
   2  12   2     1682.11     1983.26     87.20 o 
   3  12   2       22.14       85.17     34.91 o 
   4  12   2      667.75      695.64     33.62 o 
   5  12   2       16.50       27.78     79.27 o 
   6  12   2      294.38      384.87     70.05 o 
   7  12   2      846.44      863.35     44.34 o 
   8  12   2      122.10      143.04    112.87 o 
   9  12   2        5.28        7.02     54.26 o 
  10  12   2      275.37      250.36     30.62 o 
 -10  13   2       14.40       46.87     53.23 o 
  -9  13   2        0.96       14.86     45.65 o 
  -8  13   2      627.66      520.36     39.34 o 
  -7  13   2      144.76      240.15    105.66 o 
  -6  13   2        3.41       23.75     11.49 o 
  -5  13   2       12.44       37.98     30.75 o 
  -4  13   2     2511.73     2374.99    125.92 o 
  -3  13   2      966.27      785.31     27.42 o 
  -2  13   2     1252.80     1388.01     63.44 o 
  -1  13   2      180.34      239.37     25.74 o 
   0  13   2     5582.20     5568.76     39.13 o 
   1  13   2      515.08      394.12     14.25 o 
   2  13   2      789.84      734.15     51.18 o 
   3  13   2       14.11       39.90     24.55 o 
   4  13   2      149.26      215.04     34.68 o 
   5  13   2      366.11      322.94     13.79 o 
   6  13   2       62.10      101.83     71.50 o 
   7  13   2      909.13      908.21     79.05 o 
   8  13   2      215.17      369.58    108.36 o 
   9  13   2       83.71       84.81     19.23 o 
  -9  14   2      400.01      432.75     88.90 o 
  -8  14   2       12.89       67.18    119.73 o 
  -7  14   2        0.74       61.24     96.77 o 
  -6  14   2     2212.79     1853.76    210.00 o 
  -5  14   2      250.41      300.69     33.34 o 
  -4  14   2      136.09      331.94     66.75 o 
  -3  14   2      118.36      131.55     35.34 o 
  -2  14   2     2135.91     2128.72    193.19 o 
  -1  14   2      499.70      381.16     16.95 o 
   0  14   2     2305.36     2250.51    164.05 o 
   1  14   2      508.49      452.76     41.46 o 
   2  14   2      816.51      743.95     36.78 o 
   3  14   2      228.87      331.08     67.13 o 
   4  14   2      833.05      827.22     79.99 o 
   5  14   2      262.15      300.22     55.93 o 
   6  14   2       15.14       48.83     71.54 o 
   7  14   2      372.95      403.58     45.73 o 
   8  14   2       22.18       13.82     12.98 o 
   9  14   2       29.16       79.28     83.92 o 
  -9  15   2      256.48      373.12     62.53 o 
  -8  15   2      344.53      286.57      9.37 o 
  -7  15   2       65.91      175.47     42.39 o 
  -6  15   2      248.24      231.80     79.55 o 
  -5  15   2      200.27      236.02     36.59 o 
  -4  15   2      530.11      598.34     28.15 o 
  -3  15   2       44.56      143.83     57.65 o 
  -2  15   2        8.27       43.84     28.82 o 
  -1  15   2       29.70       46.28     16.24 o 
   0  15   2     1799.75     2380.26     44.27 o 
   1  15   2        2.00       26.33     32.31 o 
   2  15   2      321.33      363.20     28.67 o 
   3  15   2       42.28       64.92     21.81 o 
   4  15   2      336.26      362.30     35.98 o 
   5  15   2      154.78      134.94     23.23 o 
   6  15   2       36.65       55.92     47.63 o 
   7  15   2        4.04       19.61     11.69 o 
   8  15   2       12.93       36.35     25.31 o 
   9  15   2        2.16        4.06      7.97 o 
  -9  16   2      287.52      269.74     17.72 o 
  -8  16   2       31.32       35.32     31.38 o 
  -7  16   2       15.94       39.57     55.06 o 
  -6  16   2     1122.03      972.08     17.63 o 
  -5  16   2      146.16      188.14     38.64 o 
  -4  16   2      327.79      301.36     27.38 o 
  -3  16   2      130.66      213.73     46.00 o 
  -2  16   2     5519.94     4833.85     60.68 o 
  -1  16   2      213.80      313.07     74.64 o 
   0  16   2      181.26      147.52     68.27 o 
   1  16   2      145.30      202.05     34.76 o 
   2  16   2      504.81      429.64     63.77 o 
   3  16   2      113.26      129.27     22.07 o 
   4  16   2       30.79       31.32      3.73 o 
   5  16   2      566.60      540.17     49.54 o 
   6  16   2      164.56      258.30     61.82 o 
   7  16   2      274.16      400.75    103.14 o 
   8  16   2       62.70      104.11     76.85 o 
  -8  17   2       16.88       35.90     24.05 o 
  -7  17   2      311.55      291.97     21.04 o 
  -6  17   2      270.69      286.56     50.65 o 
  -5  17   2        3.51       33.15     55.76 o 
  -4  17   2      330.07      425.24     48.79 o 
  -3  17   2      511.86      545.61     42.65 o 
  -2  17   2      657.75      630.55     47.90 o 
  -1  17   2      489.40      449.88     62.91 o 
   0  17   2      440.12      601.24     47.61 o 
   1  17   2      559.78      621.04     71.91 o 
   2  17   2      117.31      107.34     49.76 o 
   3  17   2      144.18      172.37     43.96 o 
   4  17   2       79.81       48.41     15.97 o 
   5  17   2      464.71      492.08     27.49 o 
   6  17   2      109.80      145.58     39.97 o 
   7  17   2       32.20       65.26     89.22 o 
   8  17   2       36.65       32.03     13.06 o 
  -8  18   2       17.12       11.40      6.87 o 
  -7  18   2       12.74       26.07     93.31 o 
  -6  18   2      450.80      481.44     58.47 o 
  -5  18   2      263.93      394.91     65.46 o 
  -4  18   2      140.63      100.44     21.10 o 
  -3  18   2        0.88       12.55     61.34 o 
  -2  18   2     2382.21     2122.24    117.62 o 
  -1  18   2      444.76      463.25     39.43 o 
   0  18   2      494.94      341.20     26.95 o 
   1  18   2      691.26      686.88     40.78 o 
   2  18   2      333.44      300.96     48.82 o 
   3  18   2      432.01      623.27     83.63 o 
   4  18   2      275.30      269.72     26.13 o 
   5  18   2       83.70      152.67     38.05 o 
   6  18   2        3.65       29.15     16.25 o 
   7  18   2      297.37      331.30     67.67 o 
  -7  19   2      729.86      664.31     40.62 o 
  -6  19   2       84.62       77.18     26.05 o 
  -5  19   2        0.51       39.87     43.75 o 
  -4  19   2        1.20       23.71     39.65 o 
  -3  19   2     2634.80     2411.88     31.21 o 
  -2  19   2        4.80        2.75      9.96 o 
  -1  19   2      430.31      435.91     38.83 o 
   0  19   2      130.23       89.52     23.42 o 
   1  19   2     1738.40     1702.37    150.92 o 
   2  19   2       27.41       76.13     24.27 o 
   3  19   2      332.59      361.25     65.68 o 
   4  19   2      189.56      249.94     28.33 o 
   5  19   2      592.83      502.80     40.41 o 
   6  19   2       16.72       16.80     37.97 o 
   7  19   2      148.01      129.34     62.05 o 
  -6  20   2      195.65      183.82     69.35 o 
  -5  20   2       39.15      106.87     52.25 o 
  -4  20   2      102.76       97.50     22.53 o 
  -3  20   2       75.88      106.86     15.42 o 
  -2  20   2       15.86       20.52     13.71 o 
  -1  20   2      237.09      460.73     90.18 o 
   0  20   2      576.23      556.28     53.74 o 
   1  20   2      115.96      197.16    120.20 o 
   2  20   2        2.67       50.45     35.54 o 
   3  20   2      329.35      435.72     43.71 o 
   4  20   2       60.56       78.93     30.80 o 
   5  20   2        3.88       39.65     24.98 o 
   6  20   2        6.94       60.15     62.96 o 
  -6  21   2       49.45       47.58     22.37 o 
  -5  21   2        5.48       22.06     27.35 o 
  -4  21   2       10.08       45.92     35.12 o 
  -3  21   2      398.46      410.57    173.10 o 
  -2  21   2        0.65       21.30    104.93 o 
  -1  21   2      140.09      278.82     81.94 o 
   0  21   2      219.57      224.20     25.99 o 
   1  21   2      927.91      838.59     28.57 o 
   2  21   2        0.16       12.18     52.35 o 
   3  21   2      349.40      338.65     51.87 o 
   4  21   2       46.93       77.32     31.50 o 
   5  21   2      776.36      654.35     39.99 o 
  -5  22   2        2.82       19.14      9.89 o 
  -4  22   2        0.15       62.49    139.36 o 
  -3  22   2        0.85       20.00     35.00 o 
  -2  22   2      157.24      203.57     53.74 o 
  -1  22   2        0.80       56.79    118.86 o 
   0  22   2       11.61       64.38     71.25 o 
   1  22   2       46.89       68.39     46.87 o 
   2  22   2      250.50      415.72     98.25 o 
   3  22   2        6.24       60.51     49.23 o 
   4  22   2        5.97       41.46     73.28 o 
  -3  23   2      103.52      109.99    112.49 o 
  -2  23   2       48.47       64.37     39.99 o 
  -1  23   2        5.56       35.79     31.87 o 
   0  23   2      166.49      234.31    105.65 o 
   1  23   2      136.21      140.09     49.55 o 
   2  23   2       31.47       32.79      8.36 o 
   3  23   2      153.42      138.24     16.11 o 
  -1  24   2       58.20       96.86    148.11 o 
   0  24   2        8.97       29.03     19.37 o 
  -9   0   3     1243.23      985.50    124.98 o 
  -7   0   3     2505.25     2332.82    113.74 o 
  -5   0   3     2158.86     2248.46    159.98 o 
  -3   0   3      924.93      972.75     48.83 o 
  -1   0   3      571.62      579.78     24.93 o 
   1   0   3      121.88      192.10     38.43 o 
   3   0   3     4683.91     5003.11    174.35 o 
   5   0   3      867.92      702.41     30.62 o 
   7   0   3     1860.19     2483.12    122.84 o 
   9   0   3      976.63      766.78     64.99 o 
  11   0   3      565.62      648.67    186.85 o 
 -10   1   3        1.21        2.84     30.04 o 
  -9   1   3     2671.37     2507.24    139.67 o 
  -8   1   3      194.06      226.62     39.27 o 
  -7   1   3      399.97      337.36     94.42 o 
  -6   1   3      251.58      348.14     63.74 o 
  -5   1   3     2542.62     2642.87     43.91 o 
  -4   1   3       28.31       83.00     29.59 o 
  -3   1   3     1801.26     2040.19     65.35 o 
  -2   1   3     9039.48     8467.87     39.68 o 
  -1   1   3     6257.27     5962.53     21.92 o 
   0   1   3     4621.87     4566.47     60.02 o 
   1   1   3     8957.81     8941.35     91.03 o 
   2   1   3     5695.82     5284.37     45.58 o 
   3   1   3     7825.71     7707.84     62.62 o 
   4   1   3     2270.47     2436.25    131.90 o 
   5   1   3      223.62      314.62     22.14 o 
   6   1   3        0.01       12.18     18.04 o 
   7   1   3     5633.25     5135.37    127.61 o 
   8   1   3       23.90       37.70     37.28 o 
   9   1   3        1.39       35.41     72.10 o 
  10   1   3       44.74       55.00      4.69 o 
  11   1   3      858.60      706.78     17.50 o 
 -10   2   3        0.95       18.12    139.98 o 
  -9   2   3      411.31      481.71    103.78 o 
  -8   2   3      293.79      365.11     75.67 o 
  -7   2   3     1861.57     1565.56    144.02 o 
  -6   2   3      699.44     1236.05    120.52 o 
  -5   2   3     8642.46     7947.70     84.41 o 
  -4   2   3      701.53      725.17     74.16 o 
  -3   2   3     1125.02     1089.82     21.56 o 
  -2   2   3      458.32      465.57     21.81 o 
  -1   2   3     1638.62     1705.92    111.94 o 
   0   2   3     1834.49     1730.87     55.81 o 
   1   2   3    15401.22    14989.03    807.39 o 
   2   2   3     4048.54     3885.46    121.29 o 
   3   2   3      890.73     1156.04     97.08 o 
   4   2   3       27.04       42.28     18.37 o 
   5   2   3      178.22      242.09     44.31 o 
   6   2   3       91.76      129.24     69.37 o 
   7   2   3      950.53     1228.80     85.30 o 
   8   2   3       33.06       60.07     19.68 o 
   9   2   3      421.40      296.01     56.38 o 
  10   2   3       51.81       97.91     90.55 o 
  11   2   3      614.46      553.80     35.00 o 
 -11   3   3       86.11      128.73     61.87 o 
 -10   3   3        0.84       29.37     23.12 o 
  -9   3   3     1431.04     1413.48     48.09 o 
  -8   3   3       55.91      113.13     24.09 o 
  -7   3   3     1127.27     1113.76     68.31 o 
  -6   3   3      230.24      285.97     56.73 o 
  -5   3   3     1048.91     1145.13     30.14 o 
  -4   3   3      106.11      148.98     39.00 o 
  -3   3   3     5734.08     5413.45     50.01 o 
  -2   3   3      193.14      265.29     23.86 o 
  -1   3   3      318.97      418.65     50.03 o 
   0   3   3     2400.93     2526.50     68.91 o 
   1   3   3        4.18       70.88     75.99 o 
   2   3   3        0.11       26.24     23.79 o 
   3   3   3     2090.45     2341.86     57.99 o 
   4   3   3     9669.10     8823.23     74.20 o 
   5   3   3        7.81       29.10     76.44 o 
   6   3   3      191.46      270.54     25.94 o 
   7   3   3     2554.23     2230.16     43.74 o 
   8   3   3       22.26      153.68     37.68 o 
   9   3   3        3.44       19.50     41.43 o 
  10   3   3       44.38      131.86     81.24 o 
  11   3   3      350.10      346.21     31.46 o 
 -11   4   3      440.29      465.79     94.49 o 
 -10   4   3      384.90      476.81    174.35 o 
  -9   4   3     1150.09     1183.60    115.61 o 
  -8   4   3     1863.96     1893.49     23.64 o 
  -7   4   3      372.70      371.09     59.68 o 
  -6   4   3     4914.81     4432.87     42.21 o 
  -5   4   3    14671.51    14372.09    435.34 o 
  -4   4   3     4097.76     3848.07     36.20 o 
  -3   4   3      219.94      329.52     38.60 o 
  -2   4   3     4570.05     4167.62    123.52 o 
  -1   4   3      218.95      297.36     31.78 o 
   0   4   3    16605.55    15831.25    196.72 o 
   1   4   3       54.42      201.08     50.76 o 
   2   4   3     7436.32     7652.30     69.51 o 
   3   4   3        4.57       44.76     30.13 o 
   4   4   3     2266.19     2148.69     96.87 o 
   5   4   3      604.75      511.83     36.67 o 
   6   4   3      326.38      262.67     77.18 o 
   7   4   3      204.36      301.27     61.84 o 
   8   4   3     1377.12     1742.28     61.86 o 
   9   4   3      973.40      872.25     34.68 o 
  10   4   3       11.20        6.25      5.00 o 
  11   4   3      262.30      413.07    139.98 o 
 -11   5   3        0.67       43.43     60.31 o 
 -10   5   3        3.94        6.33     50.40 o 
  -8   5   3      410.26      380.46     73.30 o 
  -7   5   3      886.50      797.35     14.76 o 
  -6   5   3      198.95      242.53     27.91 o 
  -5   5   3      283.67      302.76     24.36 o 
  -4   5   3     7587.50     6953.14     60.14 o 
  -3   5   3     3846.14     3548.04     30.35 o 
  -2   5   3     4346.29     4299.01     78.43 o 
  -1   5   3       32.10      123.31     43.02 o 
   0   5   3     7146.02     6886.18    127.80 o 
   1   5   3       73.95      200.52     39.31 o 
   2   5   3      349.94      482.70     60.65 o 
   3   5   3      934.02     1084.48     59.60 o 
   4   5   3     1422.07     1416.71     52.26 o 
   5   5   3      887.39      875.60     94.90 o 
   6   5   3        3.97       54.31     36.21 o 
   7   5   3     1473.35     1536.48    134.67 o 
   8   5   3      695.24      547.43     84.68 o 
   9   5   3        0.34        5.57     70.94 o 
  10   5   3        3.42       17.20     33.20 o 
  11   5   3       65.59       77.49     59.37 o 
 -11   6   3      324.21      437.74     92.56 o 
 -10   6   3     1257.24     1414.49     77.99 o 
  -9   6   3       78.04       71.81     53.90 o 
  -8   6   3      960.94      973.17     46.21 o 
  -7   6   3      412.52      514.09     72.83 o 
  -6   6   3     3188.28     2807.52     41.75 o 
  -5   6   3        0.27       35.26     47.12 o 
  -4   6   3      274.47      323.90     19.73 o 
  -3   6   3       95.42      110.78     50.69 o 
  -2   6   3     7036.24     6649.99    135.04 o 
  -1   6   3      456.28      536.20     28.77 o 
   0   6   3     2933.35     2809.86    121.85 o 
   1   6   3      769.91      770.34     28.50 o 
   2   6   3      185.99      201.77     49.36 o 
   3   6   3     5170.40     4936.09    272.97 o 
   4   6   3     2802.26     3102.51     78.94 o 
   5   6   3     2026.20     1921.63    194.66 o 
   6   6   3      604.23      481.30     39.26 o 
   7   6   3     1826.99     1773.52     73.09 o 
   8   6   3     1350.18     1485.26     42.39 o 
   9   6   3      459.09      487.03     89.68 o 
  10   6   3      135.17      161.45    122.50 o 
  11   6   3        0.42       23.75     55.62 o 
 -11   7   3      115.64      155.95     19.85 o 
 -10   7   3       10.26       41.55     64.85 o 
  -9   7   3      376.64      446.19     59.68 o 
  -8   7   3      222.91      221.94     43.62 o 
  -7   7   3       32.57       40.62     43.79 o 
  -6   7   3       76.39      104.60     46.62 o 
  -5   7   3      651.20      680.27     41.83 o 
  -4   7   3      739.01      761.88    179.88 o 
  -3   7   3       62.06       72.22     20.01 o 
  -2   7   3      382.52      413.35     48.50 o 
  -1   7   3     2090.19     1972.74     47.82 o 
   0   7   3    10400.55    10169.68     52.27 o 
   1   7   3       34.84       30.95     29.70 o 
   2   7   3       15.05       76.05     67.57 o 
   3   7   3      184.77      163.12     58.47 o 
   4   7   3     3710.71     3420.23     94.99 o 
   5   7   3        8.40       38.53    104.70 o 
   6   7   3        2.71       21.94     27.56 o 
   7   7   3        8.20       38.35     58.58 o 
   8   7   3      382.41      387.58     98.98 o 
   9   7   3      124.90      229.88     79.05 o 
  10   7   3        4.78       62.66    102.07 o 
 -11   8   3      301.19      342.92     35.00 o 
 -10   8   3      296.07      321.72     77.77 o 
  -9   8   3       18.82       43.95     37.67 o 
  -8   8   3       15.38       30.62    150.61 o 
  -7   8   3      273.79      251.29     76.43 o 
  -6   8   3      503.52      522.42     88.41 o 
  -5   8   3       29.58       34.82     16.91 o 
  -4   8   3      963.69     1081.13     48.62 o 
  -3   8   3        3.52       29.96     26.96 o 
  -2   8   3     3673.16     3308.07    137.50 o 
  -1   8   3     2334.54     2288.85     33.79 o 
   0   8   3     1618.04     1661.32     36.36 o 
   1   8   3        4.08       13.42     14.00 o 
   2   8   3     1668.56     1764.09     78.00 o 
   3   8   3     1215.69     1603.88    139.67 o 
   4   8   3      700.99      691.46     30.31 o 
   5   8   3     1041.75     1077.38     54.10 o 
   6   8   3     1031.58     1087.15    206.85 o 
   7   8   3     2504.44     2592.77     67.28 o 
   8   8   3      270.63      327.01     86.21 o 
   9   8   3        3.40       14.45     17.19 o 
  10   8   3      154.53      150.34     20.31 o 
 -11   9   3        7.43        8.86     80.90 o 
 -10   9   3        5.00       12.34     25.31 o 
  -9   9   3       90.04      293.62    103.89 o 
  -8   9   3      109.65      183.65     62.01 o 
  -7   9   3      771.68      738.72      7.15 o 
  -6   9   3      482.53      523.88     54.31 o 
  -5   9   3     2640.22     2514.83    132.82 o 
  -4   9   3     1179.03     1192.24    124.39 o 
  -3   9   3     2587.97     2743.32     45.99 o 
  -2   9   3      328.61      341.55     48.91 o 
  -1   9   3     4098.62     3912.11     34.99 o 
   0   9   3    10079.41     9442.87    185.00 o 
   1   9   3       21.61       18.09      6.38 o 
   2   9   3        3.49       29.76     38.10 o 
   3   9   3     3041.76     3233.57    112.17 o 
   4   9   3     4587.54     4543.76     75.62 o 
   5   9   3      619.35      700.84     49.27 o 
   6   9   3      269.21      331.93     57.49 o 
   7   9   3        2.57       39.37     53.10 o 
   8   9   3      795.38      703.63      9.61 o 
   9   9   3        1.30       39.80    106.74 o 
  10   9   3        5.93       11.84     12.42 o 
 -10  10   3       73.21       98.95     72.83 o 
  -9  10   3      149.32      206.89     59.69 o 
  -8  10   3      404.97      446.10     42.87 o 
  -7  10   3       10.23       16.87      6.87 o 
  -6  10   3      325.55      359.81     35.53 o 
  -5  10   3      385.43      435.16     51.14 o 
  -4  10   3        0.27       23.80     36.63 o 
  -3  10   3       89.58      207.58     51.00 o 
  -2  10   3     1233.26     1354.34     51.00 o 
  -1  10   3      107.07      214.07     25.82 o 
   0  10   3      726.38      699.07     38.47 o 
   1  10   3     1161.92     1191.81     65.97 o 
   2  10   3      781.43      751.57     35.53 o 
   3  10   3    10325.40     9891.35     87.97 o 
   4  10   3        3.21       20.71     29.72 o 
   5  10   3       10.82       28.61     18.42 o 
   6  10   3     1744.31     2125.70     92.91 o 
   7  10   3     2028.86     1958.95     39.63 o 
   8  10   3       12.73       45.99     46.30 o 
   9  10   3        3.49       32.90     30.57 o 
  10  10   3      288.75      342.72     61.84 o 
 -10  11   3        3.19       16.25     20.31 o 
  -9  11   3       79.17      194.03     70.68 o 
  -8  11   3      198.40      285.27    103.84 o 
  -7  11   3        0.68       19.43    104.33 o 
  -6  11   3        2.40       16.96     17.89 o 
  -5  11   3     2773.71     2423.19    159.45 o 
  -4  11   3     1743.74     1933.74     56.59 o 
  -3  11   3      194.81      215.29     14.97 o 
  -2  11   3     3140.28     3050.27     62.93 o 
  -1  11   3     6728.22     5970.15     27.85 o 
   0  11   3     1714.46     1852.72     92.79 o 
   1  11   3      742.92      827.14     33.54 o 
   2  11   3      213.29      176.86     12.81 o 
   3  11   3     5287.49     4810.24     80.93 o 
   4  11   3     1390.85     1381.64     81.86 o 
   5  11   3      463.12      558.92     42.93 o 
   6  11   3      258.87      323.74     24.20 o 
   7  11   3      172.95      229.60     64.55 o 
   8  11   3      101.81      196.10     72.76 o 
   9  11   3       16.31       24.22     16.58 o 
  10  11   3        0.90        3.46     24.36 o 
 -10  12   3        5.79       29.23     40.57 o 
  -9  12   3      232.69      295.66     62.82 o 
  -8  12   3      230.42      361.83     98.94 o 
  -7  12   3      626.52      701.87     75.55 o 
  -6  12   3      268.14      303.01     36.50 o 
  -5  12   3      347.87      303.66     54.46 o 
  -4  12   3      681.32      681.03     41.72 o 
  -3  12   3     2889.97     2782.55    116.96 o 
  -2  12   3      421.17      430.22     38.04 o 
  -1  12   3      605.37      745.21     45.88 o 
   0  12   3     1209.55     1182.31    110.91 o 
   1  12   3     1027.69     1047.28     40.61 o 
   2  12   3       97.69      173.04     60.49 o 
   3  12   3     1262.18     1390.92    137.79 o 
   4  12   3      487.81      424.38     57.18 o 
   5  12   3      414.17      523.49    101.78 o 
   6  12   3        7.88       46.34     48.78 o 
   7  12   3      196.55      193.22     65.93 o 
   8  12   3        0.14       26.91     27.18 o 
   9  12   3      105.61      165.86     66.37 o 
 -10  13   3        0.59       18.15     37.57 o 
  -9  13   3       47.32       46.29      7.19 o 
  -8  13   3       10.83       32.31     18.12 o 
  -7  13   3      108.26      163.39     43.40 o 
  -6  13   3      199.90      267.45     41.10 o 
  -5  13   3     2180.51     2648.96     94.29 o 
  -4  13   3     1315.86     1205.62     21.52 o 
  -3  13   3       13.84       58.98     63.97 o 
  -2  13   3     1236.48     1014.23    119.25 o 
  -1  13   3     6659.80     6560.17     47.87 o 
   0  13   3      126.66      177.69     35.79 o 
   1  13   3      678.69      686.24     75.05 o 
   2  13   3      282.45      273.00     43.62 o 
   3  13   3     3218.65     3410.05     75.15 o 
   4  13   3       23.89       42.10     89.42 o 
   5  13   3      330.13      329.64     38.84 o 
   6  13   3      327.17      439.39     81.50 o 
   7  13   3      307.18      290.79     25.93 o 
   8  13   3       54.56       51.34     39.81 o 
   9  13   3        2.43       35.00     55.73 o 
  -9  14   3      279.55      312.55     74.37 o 
  -8  14   3       15.80       26.85    107.65 o 
  -7  14   3      413.91      511.78     77.31 o 
  -6  14   3      105.11      225.07     83.00 o 
  -5  14   3        3.20        4.45     10.22 o 
  -4  14   3      443.28      471.12     39.00 o 
  -3  14   3     2932.92     2880.61    108.41 o 
  -2  14   3      196.70      204.13     17.14 o 
  -1  14   3      611.64      731.27     27.20 o 
   0  14   3      723.24      555.34     12.13 o 
   1  14   3     5453.33     5361.76    160.24 o 
   2  14   3      184.09      342.78     76.07 o 
   3  14   3       22.50       31.37      8.81 o 
   4  14   3      832.32      769.56     84.83 o 
   5  14   3       83.39      163.10     73.78 o 
   6  14   3      115.79      253.97     59.68 o 
   7  14   3       77.17       86.71     76.53 o 
   8  14   3      175.36      308.38     69.92 o 
   9  14   3      224.17      286.99     72.82 o 
  -9  15   3       11.40       57.47    122.36 o 
  -8  15   3       65.69      103.94     84.16 o 
  -7  15   3        0.88       25.45     52.49 o 
  -6  15   3      537.84      509.43     20.72 o 
  -5  15   3       24.61       48.92     34.25 o 
  -4  15   3     1644.93     1730.09     93.00 o 
  -3  15   3      426.16      462.49     52.35 o 
  -2  15   3      469.08      398.66     11.47 o 
  -1  15   3     2973.75     3466.92     47.54 o 
   0  15   3     1028.08     1254.92     89.66 o 
   1  15   3     1324.39     1164.89     76.93 o 
   2  15   3      477.55      425.96     20.88 o 
   3  15   3      810.92      832.08     34.10 o 
   4  15   3      137.58      310.57    100.94 o 
   5  15   3      143.75      229.37     51.87 o 
   6  15   3        1.05        3.61     18.12 o 
   7  15   3      209.57      223.66     60.93 o 
   8  15   3       46.53       84.72     53.87 o 
  -9  16   3       49.58       64.52     40.91 o 
  -8  16   3        6.32       14.48     35.84 o 
  -7  16   3      412.36      404.82     52.55 o 
  -6  16   3      305.91      374.85     71.31 o 
  -5  16   3        1.63        7.89     93.24 o 
  -4  16   3       87.61      140.42     90.23 o 
  -3  16   3     1352.33     1433.45    105.75 o 
  -2  16   3      667.92      715.29     30.36 o 
  -1  16   3      805.22      910.57     22.89 o 
   0  16   3       60.80       89.22     48.89 o 
   1  16   3     1673.79     1642.45     69.82 o 
   2  16   3      146.47      228.96     54.07 o 
   3  16   3      125.25      119.99     33.43 o 
   4  16   3      887.15      831.63     51.41 o 
   5  16   3      516.86      450.78     32.68 o 
   6  16   3      188.23      260.31     40.97 o 
   7  16   3       72.02       68.87     30.29 o 
   8  16   3      209.80      329.45    111.86 o 
  -8  17   3      316.46      377.11     87.87 o 
  -7  17   3        8.31       13.92     18.75 o 
  -6  17   3        7.41       49.67     33.66 o 
  -5  17   3       52.60       39.48     27.91 o 
  -4  17   3      391.31      461.68     41.18 o 
  -3  17   3       32.97       32.27     23.57 o 
  -2  17   3       33.06       34.21      9.27 o 
  -1  17   3      399.38      539.63     41.32 o 
   0  17   3     1132.30     1170.11    138.28 o 
   1  17   3      757.90      649.78     23.31 o 
   2  17   3      135.45      188.78     36.98 o 
   3  17   3      243.61      281.29     21.10 o 
   4  17   3      149.68      250.93     94.74 o 
   5  17   3      341.96      336.89     74.05 o 
   6  17   3      108.95      224.25     81.50 o 
   7  17   3        8.70       22.21     12.25 o 
  -8  18   3        0.05        6.93     55.21 o 
  -7  18   3       46.08       31.10     61.68 o 
  -6  18   3      295.90      300.13     82.77 o 
  -5  18   3      224.69      332.03     53.26 o 
  -4  18   3       17.71       25.69     19.20 o 
  -3  18   3      787.59      612.43     72.47 o 
  -2  18   3      274.06      298.79     20.03 o 
  -1  18   3        5.74       33.67     11.49 o 
   0  18   3       80.19      108.39     19.38 o 
   1  18   3     1164.23     1037.15    108.46 o 
   2  18   3      336.93      468.23     43.12 o 
   3  18   3      232.82      320.05     58.90 o 
   4  18   3      228.96      384.28     68.75 o 
   5  18   3      221.08      195.90     13.63 o 
   6  18   3      173.41      300.56     65.38 o 
   7  18   3        1.19       10.96     13.12 o 
  -7  19   3        0.23        8.28     21.32 o 
  -6  19   3      284.30      238.33     19.56 o 
  -5  19   3       25.17       62.39     43.26 o 
  -4  19   3      585.29      687.29     59.36 o 
  -3  19   3       91.06      144.97     59.10 o 
  -2  19   3        2.70        2.65     11.79 o 
  -1  19   3       60.85      103.80     16.78 o 
   0  19   3     1493.56     1465.84     85.54 o 
   1  19   3      272.63      318.48     34.23 o 
   2  19   3      398.18      420.67     46.71 o 
   3  19   3       50.12      189.99     69.19 o 
   4  19   3      573.33      549.06     80.77 o 
   5  19   3      377.18      391.67     73.26 o 
   6  19   3      218.95      376.04     76.51 o 
  -6  20   3      279.84      357.14     70.11 o 
  -5  20   3        1.23       32.76     83.83 o 
  -4  20   3        4.72       39.97     62.79 o 
  -3  20   3      154.93      130.65     17.81 o 
  -2  20   3      487.97      664.30     97.75 o 
  -1  20   3       52.57       50.42    102.58 o 
   0  20   3       24.71        6.75     10.60 o 
   1  20   3      123.91      138.90     66.32 o 
   2  20   3      906.93      879.77     43.95 o 
   3  20   3       23.10       52.50     62.13 o 
   4  20   3       41.71       53.81     86.47 o 
   5  20   3        0.08       21.37     97.06 o 
   6  20   3      453.51      397.16     21.12 o 
  -5  21   3       17.98       17.63      9.28 o 
  -4  21   3      344.14      324.81     64.85 o 
  -3  21   3       67.14       81.52     52.65 o 
  -2  21   3      259.28      271.84    138.11 o 
  -1  21   3       72.13      156.45     64.02 o 
   0  21   3      270.65      426.81     92.78 o 
   1  21   3       49.77       39.56     71.72 o 
   2  21   3      280.13      273.51     28.45 o 
   3  21   3       16.90       39.70     26.50 o 
   4  21   3      386.61      398.65     46.86 o 
   5  21   3       21.20       32.73     21.85 o 
  -4  22   3      118.28       72.96     21.92 o 
  -3  22   3      263.92      369.33     78.11 o 
  -2  22   3       32.06       55.62      8.12 o 
  -1  22   3       66.99      111.24     69.99 o 
   0  22   3      121.18       69.25     63.39 o 
   1  22   3       57.47       88.39     80.63 o 
   2  22   3       55.67       65.00     17.19 o 
   3  22   3       16.37       43.32     46.38 o 
   4  22   3       86.74      102.93    114.24 o 
  -3  23   3       76.51      106.86    134.98 o 
  -2  23   3       55.85       52.49     36.87 o 
  -1  23   3       36.72      103.11    178.73 o 
   0  23   3       35.23       77.49     51.87 o 
   1  23   3        5.92       40.57     37.46 o 
   2  23   3      330.05      412.65     95.24 o 
 -10   0   4     1392.06     1353.58     35.00 o 
  -8   0   4      427.39      340.88     54.37 o 
  -6   0   4    10947.21    10113.34    125.30 o 
  -4   0   4     5250.84     5063.86    101.98 o 
  -2   0   4    26694.87    25026.72    334.08 o 
   0   0   4     7274.55     6920.97     35.80 o 
   2   0   4      211.08      332.92     57.49 o 
   4   0   4      197.76      289.03     91.26 o 
   6   0   4     1078.09     1041.78    107.17 o 
   8   0   4     1721.26     1677.28     47.49 o 
  10   0   4       25.69      178.73    123.11 o 
 -10   1   4      685.20      573.11     28.65 o 
  -9   1   4       99.45      138.70     23.59 o 
  -8   1   4       58.74      161.80     34.44 o 
  -7   1   4        0.15        8.13     21.94 o 
  -6   1   4      757.29      703.55     22.01 o 
  -5   1   4     3820.90     3748.87    109.60 o 
  -4   1   4        3.76       45.83     28.33 o 
  -3   1   4     2313.68     2393.50    100.34 o 
  -2   1   4     4220.73     4002.70     66.02 o 
  -1   1   4       11.91       40.50     12.50 o 
   0   1   4      595.91      653.83     38.86 o 
   1   1   4      843.12      866.52     64.83 o 
   2   1   4      546.61      560.05     17.78 o 
   3   1   4      863.72      981.10    118.28 o 
   4   1   4       39.99      117.09     36.47 o 
   5   1   4       41.47       63.40     32.66 o 
   6   1   4      634.61      482.86     51.01 o 
   7   1   4        0.71       37.53     31.55 o 
   8   1   4       66.44       78.80      4.26 o 
   9   1   4      113.58      102.64     13.12 o 
  10   1   4      276.53      218.52     62.91 o 
  11   1   4      100.10      102.47     15.62 o 
 -11   2   4      184.78      163.39     88.94 o 
 -10   2   4      270.37      321.52     19.77 o 
  -9   2   4      447.23      525.26     55.38 o 
  -8   2   4     1904.50     1617.80     45.22 o 
  -7   2   4      251.87      273.99     49.06 o 
  -6   2   4     4239.57     3895.05     37.64 o 
  -5   2   4      484.66      585.90     42.20 o 
  -4   2   4     1319.40     1369.64    210.49 o 
  -3   2   4     1664.91     1550.86     51.06 o 
  -2   2   4    20540.55    20533.62    217.41 o 
  -1   2   4    18516.90    17585.37    442.75 o 
   0   2   4      759.35      747.21     46.93 o 
   1   2   4      103.49      110.86     26.32 o 
   2   2   4     5400.00     5237.90    127.89 o 
   3   2   4       96.20      131.46     51.90 o 
   4   2   4        7.82       28.29     19.55 o 
   5   2   4        1.14       34.09     76.47 o 
   6   2   4      422.24      367.15     51.39 o 
   7   2   4      609.09      631.40    120.54 o 
   8   2   4     1608.01     1451.48     59.99 o 
   9   2   4      217.65      338.40     49.85 o 
  10   2   4      163.30      302.41     88.42 o 
  11   2   4      115.34      175.50     80.14 o 
 -11   3   4      199.68      274.75     28.43 o 
 -10   3   4     1069.63     1471.50    120.13 o 
  -9   3   4      900.42     1039.17     42.49 o 
  -8   3   4       86.70      161.53     82.56 o 
  -7   3   4      418.05      532.49     39.15 o 
  -6   3   4     3912.35     3618.49    105.11 o 
  -5   3   4     1842.23     1856.75     58.15 o 
  -4   3   4     1610.90     1386.51    151.95 o 
  -3   3   4     3269.64     3326.23     73.35 o 
  -2   3   4     3946.00     3648.17     27.09 o 
  -1   3   4     3157.53     3325.23     86.04 o 
   0   3   4     1914.81     2217.89     60.96 o 
   1   3   4     1318.59     1221.13     14.43 o 
   2   3   4      137.87      154.53     62.90 o 
   3   3   4     8057.03     8053.48    355.54 o 
   4   3   4      192.81      233.46     75.87 o 
   5   3   4      208.22      308.11     54.89 o 
   6   3   4      449.24      390.92     19.06 o 
   7   3   4     1258.84     1305.06     55.05 o 
   8   3   4        0.36       20.12     15.31 o 
   9   3   4       21.82       41.73     30.57 o 
  10   3   4      800.43      645.91     87.98 o 
  11   3   4      122.56      255.78     58.56 o 
 -11   4   4      208.12      226.44     38.02 o 
 -10   4   4       81.31       84.80     16.50 o 
  -9   4   4      145.95      282.14     50.86 o 
  -8   4   4     2232.10     2222.42     39.82 o 
  -7   4   4     1323.63     1340.62     72.92 o 
  -6   4   4     1558.31     1725.69     44.15 o 
  -5   4   4     1109.41     1194.23    106.30 o 
  -4   4   4      671.57      700.46     22.60 o 
  -3   4   4      342.65      285.84     41.57 o 
  -2   4   4     9379.98     9040.83    241.28 o 
  -1   4   4     5449.94     5284.46    133.36 o 
   0   4   4        7.16       19.07     16.77 o 
   1   4   4     1240.55     1672.72     87.61 o 
   2   4   4      372.10      367.82     21.61 o 
   3   4   4     2003.85     1951.54    208.74 o 
   4   4   4      540.81      527.86     25.25 o 
   5   4   4      411.34      552.46     48.45 o 
   6   4   4      631.51      648.78     87.52 o 
   7   4   4       94.08      117.39     31.08 o 
   8   4   4     1019.49     1007.54     69.53 o 
   9   4   4       12.59       49.59     49.53 o 
  10   4   4        3.22       18.75    120.61 o 
 -11   5   4        9.06       52.98     56.53 o 
 -10   5   4      238.99      225.27     32.55 o 
  -9   5   4     2730.21     2519.81    210.29 o 
  -8   5   4       16.61       54.38     70.05 o 
  -7   5   4      360.49      370.13     50.68 o 
  -6   5   4     3230.59     2964.24    168.33 o 
  -5   5   4     3306.88     3016.80     66.71 o 
  -4   5   4     4137.02     3674.05    206.39 o 
  -3   5   4     2123.43     2169.25     62.60 o 
  -2   5   4       27.77       70.23     22.25 o 
  -1   5   4    10756.95    10083.72    282.05 o 
   0   5   4     3791.08     3646.02    187.18 o 
   1   5   4     1062.24     1057.29     29.04 o 
   2   5   4      123.75      189.46     27.32 o 
   3   5   4     6821.75     6241.30     98.19 o 
   4   5   4       64.59      100.59     18.43 o 
   5   5   4        5.28        3.54      8.68 o 
   6   5   4       48.00       41.72     90.69 o 
   7   5   4     1333.64     1427.85     75.26 o 
   8   5   4      292.95      258.15     43.68 o 
   9   5   4      451.08      436.48     37.39 o 
  10   5   4      244.54      229.47     67.80 o 
 -11   6   4      215.22      212.98     35.01 o 
 -10   6   4      296.98      484.94    126.86 o 
  -9   6   4      259.84      439.61     92.98 o 
  -8   6   4       26.63       35.83     19.77 o 
  -7   6   4     1493.64     1603.66     80.61 o 
  -6   6   4       25.38       26.98     28.36 o 
  -5   6   4      610.77      579.56     12.91 o 
  -4   6   4       55.87       81.25     30.51 o 
  -3   6   4     1280.43     1533.75    102.68 o 
  -2   6   4        0.52        8.06     12.57 o 
  -1   6   4      671.36      686.27     23.60 o 
   0   6   4     3739.24     3617.94     59.36 o 
   1   6   4      284.68      298.73     34.02 o 
   2   6   4     1918.49     2306.56     54.97 o 
   3   6   4     1057.91     1275.49     94.26 o 
   4   6   4     1427.68     1455.02     92.79 o 
   5   6   4       86.65      143.36     70.02 o 
   6   6   4      963.57      987.25     30.64 o 
   7   6   4       63.30       73.31     67.10 o 
   8   6   4       29.08       24.38      3.75 o 
   9   6   4      351.84      305.36     45.31 o 
  10   6   4      193.40      361.28    105.21 o 
 -11   7   4       67.25       66.54      9.06 o 
 -10   7   4        1.92       47.04    101.59 o 
  -9   7   4     1132.98     1379.11     59.61 o 
  -8   7   4       83.74       77.13     23.42 o 
  -7   7   4        1.39       18.58     25.81 o 
  -6   7   4       30.42       47.93     14.60 o 
  -5   7   4     1748.28     2098.50     53.70 o 
  -4   7   4     2574.81     2804.26     78.47 o 
  -3   7   4       56.97      127.68     31.66 o 
  -2   7   4        8.90       19.31     10.96 o 
  -1   7   4    11220.00    11839.79     93.67 o 
   0   7   4      369.23      390.50     47.02 o 
   1   7   4       64.25      128.43     35.45 o 
   2   7   4      107.95      137.82     20.02 o 
   3   7   4     5193.60     5105.43     58.12 o 
   4   7   4      894.51      892.56     69.42 o 
   5   7   4        0.41       38.75    104.93 o 
   6   7   4       62.57      113.42     87.26 o 
   7   7   4     2129.74     2219.06     78.43 o 
   8   7   4       91.97       82.84     16.87 o 
   9   7   4        8.76       76.02     89.69 o 
  10   7   4       10.38       16.55     92.92 o 
 -11   8   4      245.41      316.02     76.42 o 
 -10   8   4      416.25      468.24     17.12 o 
  -9   8   4       93.93      113.74     45.16 o 
  -8   8   4        0.12        4.23     18.97 o 
  -7   8   4      166.64      135.31     26.25 o 
  -6   8   4     1072.33     1323.70    162.17 o 
  -5   8   4       24.02       57.44     45.30 o 
  -4   8   4       53.08       76.22     25.19 o 
  -3   8   4     2191.08     1985.62     29.80 o 
  -2   8   4      589.16      516.97     18.14 o 
  -1   8   4     1969.37     2056.65     38.68 o 
   0   8   4      910.90     1029.05    104.38 o 
   1   8   4      952.79      956.68     36.43 o 
   2   8   4     2980.37     3031.02     51.07 o 
   3   8   4     2057.91     1992.84     89.68 o 
   4   8   4      302.66      366.25     52.97 o 
   5   8   4     2336.82     2297.61    115.46 o 
   6   8   4      630.20      641.86     22.81 o 
   7   8   4      125.41      177.88     64.41 o 
   8   8   4        6.66       76.65     92.55 o 
   9   8   4      151.54      188.66     82.73 o 
  10   8   4      339.39      327.57     24.68 o 
 -11   9   4       11.67       23.06     86.12 o 
 -10   9   4       67.61       88.99     86.58 o 
  -9   9   4      104.17      179.98     65.62 o 
  -8   9   4        4.56       28.66     38.43 o 
  -7   9   4        0.80        6.40     15.58 o 
  -6   9   4       32.01       58.45     27.24 o 
  -5   9   4     1729.90     1939.14     66.38 o 
  -4   9   4     3523.98     3195.31     58.09 o 
  -3   9   4      426.34      494.89     35.21 o 
  -2   9   4       11.93       23.22     21.05 o 
  -1   9   4     6234.56     5832.44     81.22 o 
   0   9   4     1195.82     1094.38     26.61 o 
   1   9   4      396.90      550.80     43.66 o 
   2   9   4     1895.56     2008.19     60.19 o 
   3   9   4     2015.86     2022.33     97.46 o 
   4   9   4      276.58      253.26     40.31 o 
   5   9   4       99.94      118.95     60.59 o 
   6   9   4        3.41       45.26     32.81 o 
   7   9   4     1034.34     1149.17    205.60 o 
   8   9   4      125.60      203.33    109.81 o 
   9   9   4        3.88       28.75     93.80 o 
  10   9   4       23.65       61.76     23.81 o 
 -10  10   4      749.10      679.56     58.43 o 
  -9  10   4       86.33      176.78     70.93 o 
  -8  10   4      458.27      488.57     46.62 o 
  -7  10   4      236.18      239.96     61.52 o 
  -6  10   4     2503.72     2257.25     73.93 o 
  -5  10   4      294.91      270.68     54.04 o 
  -4  10   4     1498.03     1442.10     46.24 o 
  -3  10   4     1653.43     1437.50     46.63 o 
  -2  10   4      205.31      261.03     30.24 o 
  -1  10   4       38.05       46.15     12.84 o 
   0  10   4     4803.85     4601.81     34.76 o 
   1  10   4      982.22      893.25     43.30 o 
   2  10   4     2144.80     1893.52    256.22 o 
   3  10   4      164.51      254.85     42.43 o 
   4  10   4     3393.16     3306.07     83.11 o 
   5  10   4     2566.72     2540.92    108.11 o 
   6  10   4     1758.17     2006.38    139.36 o 
   7  10   4       95.67      186.32    119.23 o 
   8  10   4       90.89      276.12     86.93 o 
   9  10   4      404.98      432.43     98.96 o 
  10  10   4      610.43      571.00     82.80 o 
 -10  11   4       50.73       34.45     71.87 o 
  -9  11   4       38.33       68.00     57.32 o 
  -8  11   4        7.04       72.49    177.48 o 
  -7  11   4      163.84      218.36     23.43 o 
  -6  11   4      185.92      257.78     61.58 o 
  -5  11   4        8.48       12.07     15.10 o 
  -4  11   4        4.98        0.62     21.15 o 
  -3  11   4        1.63       11.75     16.04 o 
  -2  11   4     4131.42     4271.61     42.62 o 
  -1  11   4      484.32      516.01     47.05 o 
   0  11   4       81.77       59.60     13.61 o 
   1  11   4       41.39       48.89     13.08 o 
   2  11   4     4669.71     4494.61     57.49 o 
   3  11   4      401.79      501.69     38.69 o 
   4  11   4     1573.84     1761.45     64.05 o 
   5  11   4       24.54       37.57     15.31 o 
   6  11   4     1342.63     1375.88     78.14 o 
   7  11   4      235.69      260.63    111.64 o 
   8  11   4       92.73       95.12    104.05 o 
   9  11   4       14.95       17.99     41.45 o 
 -10  12   4      272.03      256.09     30.05 o 
  -9  12   4      104.93      213.33     47.97 o 
  -8  12   4        1.20       12.66     35.01 o 
  -7  12   4      108.26      331.21    171.85 o 
  -6  12   4     1214.67     1103.84     36.72 o 
  -5  12   4      740.08      661.11     43.08 o 
  -4  12   4      761.56      759.63     31.44 o 
  -3  12   4     1225.48     1285.98     61.56 o 
  -2  12   4      420.23      504.43     44.14 o 
  -1  12   4      713.62      603.24     30.75 o 
   0  12   4     2292.15     2441.47     43.83 o 
   1  12   4      684.44      592.64     24.00 o 
   2  12   4     1204.30     1431.98    205.60 o 
   3  12   4       33.26       37.29     62.08 o 
   4  12   4     2318.05     2079.28    165.29 o 
   5  12   4     1453.30     1338.85    106.24 o 
   6  12   4      670.33      618.59     75.62 o 
   7  12   4        5.53       30.72     44.72 o 
   8  12   4      335.21      327.12     53.43 o 
   9  12   4      516.58      498.56     46.61 o 
 -10  13   4        1.84       47.82     78.12 o 
  -9  13   4      265.92      274.11     20.31 o 
  -8  13   4        8.26       52.72     98.92 o 
  -7  13   4      209.79      251.67     54.18 o 
  -6  13   4      269.14      224.71     28.93 o 
  -5  13   4      230.12      279.19     45.11 o 
  -4  13   4       53.58      162.31     55.47 o 
  -3  13   4        0.08        6.33     19.41 o 
  -2  13   4      731.38      676.63     65.51 o 
  -1  13   4      415.25      322.03     14.13 o 
   0  13   4      935.24      918.21     46.06 o 
   1  13   4        0.10       24.63     44.51 o 
   2  13   4     3740.01     3608.12     74.37 o 
   3  13   4        3.50       30.44     32.03 o 
   4  13   4     1778.14     1732.50    187.16 o 
   5  13   4        0.67       13.08     65.51 o 
   6  13   4      566.90      495.84     77.80 o 
   7  13   4      177.46      195.14     88.43 o 
   8  13   4      760.51      647.61     31.59 o 
   9  13   4        5.08       55.62     67.83 o 
  -9  14   4       62.78      102.77     74.37 o 
  -8  14   4        6.71       25.64     24.92 o 
  -7  14   4        5.38       34.15     47.58 o 
  -6  14   4       23.59       30.70     10.21 o 
  -5  14   4      435.07      530.47     93.87 o 
  -4  14   4       55.68       53.46      6.22 o 
  -3  14   4       71.67      126.73     31.85 o 
  -2  14   4       75.44      151.85     25.12 o 
  -1  14   4      537.38      445.82     26.67 o 
   0  14   4      749.44      891.22     41.49 o 
   1  14   4       86.02       72.04     60.05 o 
   2  14   4        7.54       25.60     73.56 o 
   3  14   4      384.26      381.71     24.90 o 
   4  14   4     1324.28     1444.75     95.03 o 
   5  14   4       22.26       42.52     24.19 o 
   6  14   4      356.62      317.48    106.55 o 
   7  14   4        9.39       35.32     25.83 o 
   8  14   4      131.75      195.79     48.74 o 
  -9  15   4      471.19      552.33     68.87 o 
  -8  15   4      369.36      457.19    100.44 o 
  -7  15   4        4.28       10.09      8.55 o 
  -6  15   4      418.25      365.04     45.85 o 
  -5  15   4      966.94      942.76     47.43 o 
  -4  15   4       72.55       59.49     39.96 o 
  -3  15   4       48.68       82.17    122.36 o 
  -2  15   4      711.45      642.55     36.94 o 
  -1  15   4     1473.43     1338.60    102.82 o 
   0  15   4     1520.51     1394.45     53.51 o 
   1  15   4      238.12      246.47     40.00 o 
   2  15   4     2826.09     2863.15     58.09 o 
   3  15   4     1387.67     1245.25    171.85 o 
   4  15   4      201.55      188.42     24.40 o 
   5  15   4      231.83      336.28     86.26 o 
   6  15   4      881.84      826.19    123.64 o 
   7  15   4      242.88      311.68     52.09 o 
   8  15   4      414.48      404.42     57.56 o 
  -8  16   4       45.64       64.57     46.63 o 
  -7  16   4      140.56      198.31     41.19 o 
  -6  16   4        0.39       22.04     31.20 o 
  -5  16   4       72.55       71.29     10.59 o 
  -4  16   4      301.93      402.71     65.02 o 
  -3  16   4      228.59      259.77     46.89 o 
  -2  16   4       38.44       30.57     57.14 o 
  -1  16   4        5.90       11.53     19.05 o 
   0  16   4      248.60      355.15     50.18 o 
   1  16   4       45.79       74.12     13.78 o 
   2  16   4      165.76      183.22     43.75 o 
   3  16   4      202.49      276.32     84.50 o 
   4  16   4      509.77      633.46     50.02 o 
   5  16   4       82.35      134.42     69.99 o 
   6  16   4       41.86       44.12     13.44 o 
   7  16   4        7.23       30.37     39.42 o 
   8  16   4        2.12       19.22    103.30 o 
  -8  17   4      130.93      104.56     70.72 o 
  -7  17   4        6.22       20.05     15.92 o 
  -6  17   4       32.44       51.37     31.53 o 
  -5  17   4      459.20      515.86     56.06 o 
  -4  17   4       43.39       59.02     48.51 o 
  -3  17   4      292.29      285.69     60.24 o 
  -2  17   4     1066.90     1021.91     48.57 o 
  -1  17   4      119.28      195.61     33.14 o 
   0  17   4      386.50      374.33     28.03 o 
   1  17   4      705.96      609.96     71.61 o 
   2  17   4     1778.95     1552.20     51.13 o 
   3  17   4      524.86      574.06     34.31 o 
   4  17   4      743.88      614.60     33.30 o 
   5  17   4        3.77       42.84    120.09 o 
   6  17   4      765.08      670.25     35.67 o 
   7  17   4       74.30       72.69     37.18 o 
  -7  18   4      298.08      241.51     23.29 o 
  -6  18   4       87.20       80.77     32.67 o 
  -5  18   4       12.32       46.38     22.48 o 
  -4  18   4       60.59      108.31     63.15 o 
  -3  18   4      369.87      409.45     29.87 o 
  -2  18   4      798.44      656.11     78.73 o 
  -1  18   4      390.65      538.67    104.88 o 
   0  18   4      192.40      251.40     29.42 o 
   1  18   4      620.14      589.99     22.53 o 
   2  18   4       34.15       21.78     10.18 o 
   3  18   4       12.20       34.96     50.14 o 
   4  18   4      276.35      380.87     38.88 o 
   5  18   4      362.81      441.34     61.96 o 
   6  18   4       42.96       52.11     14.06 o 
  -7  19   4        6.57       30.73     38.89 o 
  -6  19   4       93.65      131.82     59.41 o 
  -5  19   4      615.86      642.77     24.58 o 
  -4  19   4       11.58       48.95     12.00 o 
  -3  19   4        0.52        5.19      3.66 o 
  -2  19   4      194.48      361.28     95.94 o 
  -1  19   4      256.93      392.85     45.93 o 
   0  19   4       26.21       26.47     69.16 o 
   1  19   4        0.88       33.80     62.84 o 
   2  19   4      399.29      369.73     50.57 o 
   3  19   4      473.35      604.32    112.56 o 
   4  19   4      274.68      275.32     29.58 o 
   5  19   4        2.94       19.48     42.40 o 
   6  19   4      127.13      218.98     83.43 o 
  -6  20   4       57.30       60.44     77.78 o 
  -5  20   4       50.40       85.41     60.12 o 
  -4  20   4      188.76      196.71     38.97 o 
  -3  20   4     1166.38     1113.99    112.76 o 
  -2  20   4      250.86      233.67     34.38 o 
  -1  20   4       51.71      121.42     82.85 o 
   0  20   4       40.66       89.36    143.73 o 
   1  20   4     1677.61     1641.06     59.50 o 
   2  20   4       14.30       42.86     27.59 o 
   3  20   4       16.27       64.79     89.35 o 
   4  20   4       24.61       39.49     15.41 o 
   5  20   4     1039.91      819.43     18.75 o 
  -5  21   4       49.43      158.12     44.81 o 
  -4  21   4       30.63       62.63     58.60 o 
  -3  21   4       32.72       27.83     74.43 o 
  -2  21   4       56.29       71.82     41.19 o 
  -1  21   4       34.15      283.09    146.86 o 
   0  21   4       60.81      190.60     60.62 o 
   1  21   4       66.81       77.34     78.02 o 
   2  21   4       10.63       41.60     27.15 o 
   3  21   4      142.68      227.02     17.50 o 
   4  21   4        0.88       19.01     25.68 o 
  -4  22   4      214.72      344.04     90.59 o 
  -3  22   4      552.49      519.65     35.88 o 
  -2  22   4      289.05      484.31    165.60 o 
  -1  22   4       75.97      109.99    146.23 o 
   0  22   4       54.35       59.37      6.25 o 
   1  22   4      373.31      386.83    164.35 o 
   2  22   4        0.72        8.75     16.60 o 
   3  22   4       14.81       36.21     86.28 o 
  -2  23   4       62.58      135.61     66.87 o 
  -1  23   4       13.73       81.24    100.61 o 
   0  23   4      183.31      162.48      3.12 o 
   1  23   4        0.22       10.62    167.48 o 
  -9   0   5      865.83      844.68     43.12 o 
  -7   0   5      268.60      285.31     54.99 o 
  -5   0   5     4534.70     4765.14    102.76 o 
  -3   0   5    18898.65    18466.69     97.13 o 
  -1   0   5    19015.15    17489.56    291.22 o 
   1   0   5     4898.43     5014.44    111.69 o 
   3   0   5     7071.26     7188.34     68.13 o 
   5   0   5      305.20      257.47     74.37 o 
   7   0   5      267.96      320.75     70.86 o 
   9   0   5      147.52      230.60    141.86 o 
 -10   1   5       29.20       39.99      3.12 o 
  -9   1   5      205.90      194.16     31.42 o 
  -8   1   5      391.59      409.49     21.24 o 
  -7   1   5      706.66      627.01     43.24 o 
  -6   1   5      524.46      534.28     29.32 o 
  -5   1   5      115.62      132.39     51.16 o 
  -4   1   5        2.66       14.31      5.58 o 
  -3   1   5     5135.76     4535.92     53.39 o 
  -2   1   5      315.59      330.63     45.23 o 
  -1   1   5    19864.63    19187.83    115.89 o 
   0   1   5      336.75      308.97     57.65 o 
   1   1   5     2154.26     2146.46    118.74 o 
   2   1   5        7.36       15.35     17.40 o 
   3   1   5      842.90      839.52     25.18 o 
   4   1   5      154.40      134.44     19.19 o 
   5   1   5      800.43      934.53     57.04 o 
   6   1   5       20.46       89.64     23.09 o 
   7   1   5     2110.42     2024.80    117.17 o 
   8   1   5      139.48      153.70    113.32 o 
   9   1   5       91.98       64.48     95.77 o 
  10   1   5       25.39       38.39     20.31 o 
 -11   2   5      178.83      193.10     44.99 o 
 -10   2   5        0.69       47.23     61.70 o 
  -9   2   5      218.60      263.49     50.87 o 
  -8   2   5      194.96      260.31     13.42 o 
  -7   2   5      693.65      641.39     25.36 o 
  -6   2   5      240.34      346.42     41.08 o 
  -5   2   5     3665.26     3378.80     22.55 o 
  -4   2   5       76.30      131.41     47.41 o 
  -3   2   5     7535.08     6866.53     69.46 o 
  -2   2   5        1.50        8.21      9.18 o 
  -1   2   5     8902.71     8828.84    304.77 o 
   0   2   5       90.41      131.18     42.28 o 
   1   2   5     5270.88     5128.29     63.64 o 
   2   2   5     1299.42     1320.17     90.95 o 
   3   2   5      556.92      789.45    101.59 o 
   4   2   5      105.88      109.05     33.45 o 
   5   2   5      156.18      214.01     85.95 o 
   6   2   5      290.15      362.94     37.25 o 
   7   2   5      558.61      667.27     82.55 o 
   8   2   5      326.86      289.97     22.29 o 
   9   2   5        7.65       88.77     67.25 o 
  10   2   5      105.60      222.84     57.83 o 
 -11   3   5       12.45       84.79    120.36 o 
 -10   3   5     1082.87     1256.37     71.15 o 
  -9   3   5        8.94       24.34      6.56 o 
  -8   3   5        0.50       14.99     39.65 o 
  -7   3   5      998.57     1311.86     66.15 o 
  -6   3   5     1575.38     1577.67     41.38 o 
  -5   3   5      622.33      620.05     34.58 o 
  -4   3   5      247.10      375.32     34.47 o 
  -3   3   5     3538.59     3300.61     66.18 o 
  -2   3   5     2367.11     2215.08     34.10 o 
  -1   3   5     4552.39     4370.65    106.25 o 
   0   3   5     4121.79     4009.63     71.85 o 
   1   3   5      167.27      205.52     58.08 o 
   2   3   5     7407.75     7140.27     45.09 o 
   3   3   5     2384.67     2208.12     59.44 o 
   4   3   5     1629.27     1693.58     58.46 o 
   5   3   5       19.29       65.95     64.05 o 
   6   3   5     3270.99     3264.24     87.18 o 
   7   3   5       29.37       36.77     33.64 o 
   8   3   5      470.97      639.46     82.72 o 
   9   3   5        0.93       15.07     33.75 o 
  10   3   5      248.77      201.67     42.07 o 
 -11   4   5       28.52       54.91     48.31 o 
 -10   4   5       26.50       64.59     52.60 o 
  -9   4   5       15.82       20.04     29.56 o 
  -8   4   5      562.11      401.06     73.68 o 
  -7   4   5      580.11      653.78     59.70 o 
  -6   4   5       66.28      178.61     26.50 o 
  -5   4   5     3857.99     3473.28     94.72 o 
  -4   4   5     2134.35     1911.57     79.76 o 
  -3   4   5      313.47      337.60     36.20 o 
  -2   4   5      424.70      492.62     44.57 o 
  -1   4   5      769.66      811.32     33.31 o 
   0   4   5     6143.38     5487.69     30.34 o 
   1   4   5      569.77      745.44     82.21 o 
   2   4   5       10.64       13.66      8.27 o 
   3   4   5      258.48      283.17     17.10 o 
   4   4   5     2586.57     2682.23     65.77 o 
   5   4   5       47.83       97.28     68.25 o 
   6   4   5      146.93      126.84     42.85 o 
   7   4   5       37.10       48.38     51.69 o 
   8   4   5      694.89      532.69    107.45 o 
   9   4   5      142.54      163.91     46.49 o 
  10   4   5       73.55      211.62     56.42 o 
 -11   5   5        5.89       29.93     22.57 o 
 -10   5   5     1250.57     1300.52    124.41 o 
  -9   5   5      132.05      147.31     81.24 o 
  -8   5   5       15.19       25.93     23.57 o 
  -7   5   5     2750.25     2659.44     76.20 o 
  -6   5   5    10939.11     9582.10    198.65 o 
  -5   5   5      770.88      713.67     18.85 o 
  -4   5   5     4725.14     4262.07    121.44 o 
  -3   5   5     2669.79     2407.98     49.83 o 
  -2   5   5    10689.17     9773.85    164.94 o 
  -1   5   5     5082.21     5056.86     50.51 o 
   0   5   5       15.55       23.43     13.83 o 
   1   5   5      271.23      290.36     38.65 o 
   2   5   5     3002.04     3015.22     72.77 o 
   3   5   5     3262.26     3258.03     51.34 o 
   4   5   5      895.32      857.99     88.53 o 
   5   5   5      604.34      662.81     35.10 o 
   6   5   5      909.27      765.59    329.02 o 
   7   5   5      188.11      291.68     99.40 o 
   8   5   5     1195.96     1143.03     47.81 o 
   9   5   5       26.85       85.84     95.89 o 
  10   5   5      501.94      533.06    163.73 o 
 -11   6   5       72.67       80.61     22.50 o 
 -10   6   5        6.99       15.78      7.19 o 
  -9   6   5        0.34        7.98     29.41 o 
  -8   6   5      375.47      325.63     60.93 o 
  -7   6   5      565.41      577.93     42.08 o 
  -6   6   5        3.35       18.64     13.27 o 
  -5   6   5       97.55      188.22     39.40 o 
  -4   6   5     1636.35     1511.18     50.25 o 
  -3   6   5       42.22       54.65     32.79 o 
  -2   6   5      357.03      381.24     39.04 o 
  -1   6   5      333.02      324.01     42.75 o 
   0   6   5     3558.39     3745.09     54.00 o 
   1   6   5     4218.62     4019.65    188.94 o 
   2   6   5      278.47      337.56     52.15 o 
   3   6   5     1028.26      959.33     18.86 o 
   4   6   5     1591.48     1428.72    213.41 o 
   5   6   5      316.04      427.57     69.33 o 
   6   6   5      175.48      154.15     11.56 o 
   7   6   5       46.88      169.31     60.94 o 
   8   6   5      352.39      396.12    112.31 o 
   9   6   5        0.29       15.52     18.67 o 
  10   6   5       27.53       92.81     49.70 o 
 -11   7   5       19.96       50.85     68.83 o 
 -10   7   5      967.91     1184.40     80.34 o 
  -9   7   5      215.74      190.34     14.10 o 
  -8   7   5        1.33       15.65     30.31 o 
  -7   7   5      806.34      790.33     69.28 o 
  -6   7   5     2154.38     1880.82     53.07 o 
  -5   7   5      222.36      243.13     42.47 o 
  -4   7   5        4.04       16.49     15.25 o 
  -3   7   5       62.04      180.77     62.72 o 
  -2   7   5     4308.97     4189.07     63.30 o 
  -1   7   5      274.20      403.89     48.21 o 
   0   7   5       44.82       72.08     28.80 o 
   1   7   5      957.57     1060.91     89.65 o 
   2   7   5     3534.85     3472.83     95.26 o 
   3   7   5      581.91      619.97     31.15 o 
   4   7   5       72.14       70.70     22.89 o 
   5   7   5      489.15      430.77     97.37 o 
   6   7   5     2084.08     1886.81     50.62 o 
   7   7   5       41.91       44.76     27.60 o 
   8   7   5       36.82      103.14     41.02 o 
   9   7   5      273.24      342.96     39.06 o 
  10   7   5      137.56      220.51     98.59 o 
 -11   8   5      122.86      155.20     43.55 o 
 -10   8   5      189.90      282.34     96.58 o 
  -9   8   5        0.57        5.80     17.50 o 
  -8   8   5      149.02      142.55     11.07 o 
  -7   8   5     2777.46     2616.67    175.60 o 
  -6   8   5      177.08      230.06     25.48 o 
  -5   8   5     1434.03     1374.05     58.09 o 
  -4   8   5      153.80      243.93     39.15 o 
  -3   8   5      749.37      820.53     51.77 o 
  -2   8   5      150.93      147.66     14.45 o 
  -1   8   5     1443.39     1353.85    186.08 o 
   0   8   5     1978.49     2038.53    213.85 o 
   1   8   5      203.88      281.09     54.52 o 
   2   8   5     1903.02     2032.48    174.19 o 
   3   8   5     1181.30     1441.52    117.17 o 
   4   8   5     2665.99     3067.82     92.77 o 
   5   8   5      604.38      622.52    106.54 o 
   6   8   5       64.38       59.37      6.25 o 
   7   8   5      549.25      455.63     35.31 o 
   8   8   5     1405.27     1501.94     42.06 o 
   9   8   5       40.35       55.63     59.96 o 
  10   8   5       18.93       23.07     10.94 o 
 -10   9   5      286.61      231.85     37.50 o 
  -9   9   5      326.43      276.80     45.53 o 
  -8   9   5      145.12      182.59     70.95 o 
  -7   9   5      984.02     1051.23     61.30 o 
  -6   9   5       15.45       67.28     36.01 o 
  -5   9   5      671.21      640.72     24.03 o 
  -4   9   5      115.89      171.10     21.27 o 
  -3   9   5      251.74      341.93     37.85 o 
  -2   9   5     2345.37     2448.96     61.06 o 
  -1   9   5      112.30      114.49     28.20 o 
   0   9   5      563.41      538.11     58.70 o 
   1   9   5       53.65       61.07     58.68 o 
   2   9   5     1375.79     1364.01     98.73 o 
   3   9   5      290.13      371.83     94.28 o 
   4   9   5      554.76      659.20     68.50 o 
   5   9   5      189.78      306.17     93.78 o 
   6   9   5      794.37      729.48     52.23 o 
   7   9   5      892.57      852.66     29.18 o 
   8   9   5       74.67      217.34     64.28 o 
   9   9   5       48.77       92.39     55.32 o 
 -10  10   5        1.09       31.35     39.08 o 
  -9  10   5       67.86       67.33     35.31 o 
  -8  10   5      185.70      200.26     52.53 o 
  -7  10   5      865.82      872.54    177.79 o 
  -6  10   5       38.01       84.87     47.74 o 
  -5  10   5      238.02      254.02     18.92 o 
  -4  10   5        5.65       25.29     21.15 o 
  -3  10   5      225.72      296.66     58.28 o 
  -2  10   5        0.11        9.80     11.38 o 
  -1  10   5     1714.73     1755.92    108.71 o 
   0  10   5     1490.10     1607.58     58.15 o 
   1  10   5      212.71      287.21     30.50 o 
   2  10   5      704.48      658.44     73.05 o 
   3  10   5     5970.14     5725.12    104.80 o 
   4  10   5      988.75     1041.53    147.17 o 
   5  10   5       63.57       58.76     25.00 o 
   6  10   5      100.62      110.62    105.17 o 
   7  10   5     1001.98     1077.25     98.11 o 
   8  10   5      871.71      812.50     91.37 o 
   9  10   5      127.53      117.03     47.96 o 
 -10  11   5       39.40       77.77     46.76 o 
  -9  11   5      104.21      257.21     76.25 o 
  -8  11   5       16.51       21.12     61.07 o 
  -7  11   5        2.59       24.37     24.59 o 
  -6  11   5       75.39      127.35     66.64 o 
  -5  11   5     1063.95     1109.88    163.10 o 
  -4  11   5      300.77      273.19     48.32 o 
  -3  11   5      151.54      304.73     50.83 o 
  -2  11   5        1.07       10.97      8.65 o 
  -1  11   5      134.99      139.40     21.77 o 
   0  11   5      311.46      240.29     68.83 o 
   1  11   5      767.32      781.64     27.85 o 
   2  11   5      230.56      240.16     54.68 o 
   3  11   5      923.86      887.14     42.18 o 
   4  11   5     1128.25      945.72     46.56 o 
   5  11   5      405.03      493.16     56.90 o 
   6  11   5       45.92       48.40     31.71 o 
   7  11   5      714.86      710.75     43.74 o 
   8  11   5      549.06      497.36     32.74 o 
   9  11   5       26.62       32.97      7.76 o 
 -10  12   5        0.25        0.00    120.99 o 
  -9  12   5      119.50      133.85     43.74 o 
  -8  12   5      224.04      279.21     40.62 o 
  -7  12   5      762.26      678.95     61.46 o 
  -6  12   5       36.48       60.21     30.00 o 
  -5  12   5       37.81       41.63     46.58 o 
  -4  12   5      430.27      568.85     96.96 o 
  -3  12   5      716.40      687.58     32.74 o 
  -2  12   5      240.53      240.97     17.30 o 
  -1  12   5     2265.63     2320.02     50.35 o 
   0  12   5        4.05       18.36     33.90 o 
   1  12   5       34.88       41.51     12.13 o 
   2  12   5      720.18      763.35     88.62 o 
   3  12   5     2808.77     2945.28     80.90 o 
   4  12   5      600.99      644.52     37.46 o 
   5  12   5       48.74      151.28     44.06 o 
   6  12   5      665.27      684.52     46.60 o 
   7  12   5     1352.39     1556.06     64.25 o 
   8  12   5        2.83       14.63     36.00 o 
   9  12   5      106.26      102.00     64.99 o 
  -9  13   5      362.82      340.89     42.49 o 
  -8  13   5      141.29      244.97     54.37 o 
  -7  13   5      663.28      601.88     48.44 o 
  -6  13   5        1.53       10.31     20.95 o 
  -5  13   5      731.15      689.21     34.79 o 
  -4  13   5      196.37      274.59     43.92 o 
  -3  13   5      454.40      438.49     18.28 o 
  -2  13   5      352.00      331.06     38.74 o 
  -1  13   5      148.38      270.68     48.46 o 
   0  13   5      234.05      260.07     61.83 o 
   1  13   5     2179.67     2092.11     41.53 o 
   2  13   5      296.87      271.30     44.68 o 
   3  13   5      859.18      859.96     94.81 o 
   4  13   5      132.49      217.83     94.55 o 
   5  13   5     1410.20     1238.08    111.24 o 
   6  13   5      570.70      514.45     10.62 o 
   7  13   5      473.66      485.52     47.18 o 
   8  13   5       79.32      109.36     41.24 o 
  -9  14   5        2.14       15.59     96.43 o 
  -8  14   5       89.23      129.16     49.37 o 
  -7  14   5     1173.01     1021.63     36.50 o 
  -6  14   5        5.40       29.63     26.05 o 
  -5  14   5        4.39       24.42     60.13 o 
  -4  14   5        0.22       22.32     25.56 o 
  -3  14   5       13.58       31.14     14.46 o 
  -2  14   5      172.73      238.15     33.12 o 
  -1  14   5        5.12        9.27     13.43 o 
   0  14   5        8.24       24.54     10.78 o 
   1  14   5       54.61       70.46     14.84 o 
   2  14   5       71.06       70.07     30.53 o 
   3  14   5     1533.57     1636.00     89.99 o 
   4  14   5      104.15      180.39     24.68 o 
   5  14   5      354.68      364.46     25.32 o 
   6  14   5      146.82      152.68     51.56 o 
   7  14   5      369.26      314.18     16.16 o 
   8  14   5        5.71       35.33     90.59 o 
  -9  15   5      204.57      244.58    120.30 o 
  -8  15   5        0.02        5.72     61.60 o 
  -7  15   5      632.25      512.60     51.66 o 
  -6  15   5      701.17      575.23     27.81 o 
  -5  15   5      478.54      481.51     35.57 o 
  -4  15   5      201.12      235.07     27.81 o 
  -3  15   5      229.59      376.66     73.63 o 
  -2  15   5      629.58      547.67     57.84 o 
  -1  15   5      134.02      234.42     34.32 o 
   0  15   5       18.78       12.36     13.31 o 
   1  15   5      595.63      672.16     41.53 o 
   2  15   5       31.52       57.94     40.69 o 
   3  15   5      196.73      298.01     87.01 o 
   4  15   5       77.66       61.26     29.36 o 
   5  15   5     1099.13      976.59    114.99 o 
   6  15   5       98.01      144.59     51.24 o 
   7  15   5       98.47      173.15     64.61 o 
   8  15   5      212.37      205.77     13.15 o 
  -8  16   5        1.15       33.16     26.85 o 
  -7  16   5       41.14       71.27     56.49 o 
  -6  16   5       80.67       99.65     71.37 o 
  -5  16   5      220.97      175.43     81.32 o 
  -4  16   5      249.63      355.19     60.81 o 
  -3  16   5       74.95      100.26     20.78 o 
  -2  16   5        5.31       10.11     39.18 o 
  -1  16   5      403.87      407.32     51.13 o 
   0  16   5        4.54       41.19     22.95 o 
   1  16   5      120.92      119.51     14.25 o 
   2  16   5      277.22      409.89     52.74 o 
   3  16   5       10.62       54.72     36.03 o 
   4  16   5      446.93      442.53     69.68 o 
   5  16   5      247.70      282.19     28.93 o 
   6  16   5       58.35       83.11    102.73 o 
   7  16   5       39.08       62.58     24.86 o 
  -8  17   5        9.15       18.33     32.50 o 
  -7  17   5       40.24       48.91     27.31 o 
  -6  17   5      847.82      847.66     49.00 o 
  -5  17   5       14.89        9.73     14.45 o 
  -4  17   5       40.30       54.29     33.27 o 
  -3  17   5      512.10      439.15     27.21 o 
  -2  17   5      142.38      261.06     88.27 o 
  -1  17   5        5.22        9.75      3.30 o 
   0  17   5      269.68      260.15     68.15 o 
   1  17   5      443.18      368.95     42.95 o 
   2  17   5      540.56      675.73    101.78 o 
   3  17   5      106.36      165.44     81.91 o 
   4  17   5      204.73      224.97     40.09 o 
   5  17   5     1107.43      984.46     48.12 o 
   6  17   5      109.02       95.78     68.74 o 
   7  17   5      117.37      171.74     70.93 o 
  -7  18   5       12.90       19.80     15.36 o 
  -6  18   5       17.12       47.63     29.27 o 
  -5  18   5      600.34      463.20     16.76 o 
  -4  18   5      989.70      910.83     57.96 o 
  -3  18   5      148.74      193.69     45.54 o 
  -2  18   5        3.06       51.75     72.02 o 
  -1  18   5      224.97      186.04     39.87 o 
   0  18   5      903.50      872.08     17.18 o 
   1  18   5       56.42       72.32     40.86 o 
   2  18   5       18.07       48.22     12.91 o 
   3  18   5      107.76      171.27     54.87 o 
   4  18   5     1028.14     1084.22     80.60 o 
   5  18   5      406.59      409.35     85.12 o 
   6  18   5        0.74       38.12     79.02 o 
  -6  19   5       89.79      120.98     39.19 o 
  -5  19   5        1.36       39.56     70.35 o 
  -4  19   5       82.18      116.31     64.05 o 
  -3  19   5       61.02       41.44     13.36 o 
  -2  19   5      226.37      350.62     66.77 o 
  -1  19   5       71.51      166.18    122.61 o 
   0  19   5       83.40       85.71     22.81 o 
   1  19   5      294.76      284.96     35.24 o 
   2  19   5      645.05      749.40    117.98 o 
   3  19   5       34.71       45.94    105.36 o 
   4  19   5      183.07      262.99     39.54 o 
   5  19   5      534.83      415.92     44.68 o 
  -6  20   5        0.48       20.24     18.67 o 
  -5  20   5       13.17       53.57     51.47 o 
  -4  20   5      417.46      390.79     38.54 o 
  -3  20   5       27.27       47.18     39.53 o 
  -2  20   5      228.70      185.15     46.36 o 
  -1  20   5       86.20       78.31     63.42 o 
   0  20   5      874.75      818.64    149.36 o 
   1  20   5       33.08       55.94     33.80 o 
   2  20   5      110.80       88.96     23.63 o 
   3  20   5       40.18       37.34     57.89 o 
   4  20   5      457.61      393.85     41.50 o 
   5  20   5        2.66       23.67     34.58 o 
  -5  21   5        8.67       15.98     31.72 o 
  -4  21   5      134.93      152.00     75.97 o 
  -3  21   5        6.05       13.14     13.98 o 
  -2  21   5       16.73       50.80     32.45 o 
  -1  21   5       16.78       46.87     46.24 o 
   0  21   5        9.48        1.87      9.37 o 
   1  21   5       22.05       58.74     42.49 o 
   2  21   5       37.71       97.14     62.58 o 
   3  21   5       26.64       46.43     26.21 o 
   4  21   5      182.90      135.47     52.93 o 
  -3  22   5      187.08      273.33     47.70 o 
  -2  22   5        0.42       12.71     33.73 o 
  -1  22   5       81.41       89.36    135.61 o 
   0  22   5      408.69      374.33    104.99 o 
   1  22   5      199.68      329.33    183.73 o 
   2  22   5       16.18       26.25     81.86 o 
 -10   0   6      250.46      226.85    164.35 o 
  -8   0   6        6.08       83.69     67.91 o 
  -6   0   6     1326.74     1618.11     92.84 o 
  -4   0   6     2729.67     3276.29     88.32 o 
  -2   0   6      403.75      459.56     62.01 o 
   0   0   6     2434.85     2246.81     81.86 o 
   2   0   6     9869.90     8990.89    153.11 o 
   4   0   6     1022.35     1307.89     89.92 o 
   6   0   6      177.87      177.97     33.26 o 
   8   0   6      166.18      169.35    145.61 o 
  10   0   6        5.47       56.24     57.49 o 
 -11   1   6        2.84       13.12     30.62 o 
 -10   1   6      268.56      352.26     47.62 o 
  -9   1   6      136.57      170.66     57.98 o 
  -8   1   6       51.55      104.47     15.80 o 
  -7   1   6      261.37      380.13     55.06 o 
  -6   1   6      251.69      311.02     29.41 o 
  -5   1   6       88.18       90.25      3.58 o 
  -4   1   6     1081.67     1286.13    145.84 o 
  -3   1   6     1715.46     1761.20     63.81 o 
  -2   1   6    11271.97    10259.13    517.40 o 
  -1   1   6       51.98      109.72     27.59 o 
   0   1   6     4113.68     3875.24    116.77 o 
   1   1   6      258.63      309.03     26.25 o 
   2   1   6    11092.45    11744.24    160.70 o 
   3   1   6       18.54       17.24      8.82 o 
   4   1   6     1952.26     1741.29     39.70 o 
   5   1   6      102.82      128.14     28.76 o 
   6   1   6     4085.73     3872.31     42.31 o 
   7   1   6      121.20      117.29     46.12 o 
   8   1   6       40.12       69.97     29.22 o 
   9   1   6        0.18       37.48     30.71 o 
  10   1   6      345.66      454.63    114.00 o 
 -11   2   6      431.31      563.68    161.85 o 
 -10   2   6        4.21       16.25     90.61 o 
  -9   2   6      361.50      418.59     52.59 o 
  -8   2   6      283.49      330.20     20.81 o 
  -7   2   6      815.82      826.13     72.62 o 
  -6   2   6      687.00      621.08     27.36 o 
  -5   2   6     2068.86     1947.42    136.60 o 
  -4   2   6       28.08       14.05      9.16 o 
  -3   2   6     1459.45     1564.80    129.61 o 
  -2   2   6      713.80      661.50     33.54 o 
  -1   2   6     7088.28     6615.73     49.96 o 
   0   2   6     3030.73     3032.40     56.84 o 
   1   2   6      908.06      950.83     55.55 o 
   2   2   6     1453.45     1317.84     53.52 o 
   3   2   6     7999.88     7105.48     33.96 o 
   4   2   6     1184.34     1265.29     53.20 o 
   5   2   6        0.45       11.01     15.94 o 
   6   2   6      241.43      247.64     25.29 o 
   7   2   6      549.34      524.50     52.91 o 
   8   2   6        9.46       15.39      7.84 o 
   9   2   6      271.18      384.01     49.93 o 
  10   2   6       27.10       44.37     44.74 o 
 -11   3   6       74.14       73.74     26.87 o 
 -10   3   6       27.51       71.54     80.30 o 
  -9   3   6      175.28      151.91     25.79 o 
  -8   3   6       10.21       38.09     28.62 o 
  -7   3   6     2297.02     2089.73    159.67 o 
  -6   3   6     1174.70     1255.76    122.77 o 
  -5   3   6        1.15       32.00     36.71 o 
  -4   3   6     2449.85     2553.88     91.79 o 
  -3   3   6     1358.37     1358.94     30.57 o 
  -2   3   6     4916.84     4578.56    106.86 o 
  -1   3   6     6347.41     6062.41     44.54 o 
   0   3   6      349.34      336.00     24.32 o 
   1   3   6     1618.18     1764.01     59.21 o 
   2   3   6     7486.71     6975.87     35.31 o 
   3   3   6     3889.02     3930.30     79.59 o 
   4   3   6       33.41       36.30     18.70 o 
   5   3   6      299.74      233.12     57.59 o 
   6   3   6     1795.56     1825.65    142.17 o 
   7   3   6      445.81      470.24     50.70 o 
   8   3   6       25.07       28.21     12.32 o 
   9   3   6       92.73       61.85     87.62 o 
  10   3   6       97.11      138.20    119.29 o 
 -11   4   6      183.26      197.62     24.41 o 
 -10   4   6        0.18       10.58     72.30 o 
  -9   4   6      472.05      480.37    114.24 o 
  -8   4   6       71.15       67.58     13.38 o 
  -7   4   6      751.34      806.57     53.02 o 
  -6   4   6        4.86       38.73     17.93 o 
  -5   4   6     5136.55     4612.21     95.02 o 
  -4   4   6        1.47       38.11     30.82 o 
  -3   4   6      982.26      962.82     53.74 o 
  -2   4   6     2835.71     2875.04    108.84 o 
  -1   4   6     5843.81     5384.30     41.18 o 
   0   4   6     2654.25     2659.29     53.70 o 
   1   4   6       56.39       58.21     18.98 o 
   2   4   6      919.83      844.06    104.04 o 
   3   4   6     5205.59     4783.28    203.82 o 
   4   4   6     3353.57     3540.35     85.37 o 
   5   4   6       35.93       47.37     21.22 o 
   6   4   6      114.30      280.54     98.22 o 
   7   4   6     2380.51     2260.28     14.80 o 
   8   4   6        0.94       34.38     41.69 o 
   9   4   6       10.74       37.30     57.92 o 
  10   4   6        1.10       14.17     28.24 o 
 -11   5   6       37.30       38.77     63.43 o 
 -10   5   6       31.92       62.00     87.62 o 
  -9   5   6      160.61      203.10     91.86 o 
  -8   5   6       64.56      131.79     51.89 o 
  -7   5   6      627.65      608.93    119.40 o 
  -6   5   6       78.55       85.03     43.31 o 
  -5   5   6      142.56      194.09     43.96 o 
  -4   5   6     2826.56     2916.93     61.49 o 
  -3   5   6     3809.39     3408.34    198.52 o 
  -2   5   6        1.58       57.12     36.70 o 
  -1   5   6        0.16        1.83      5.60 o 
   0   5   6     2576.79     2696.22     44.20 o 
   1   5   6      109.85      257.36     55.71 o 
   2   5   6     4037.12     3624.38    141.14 o 
   3   5   6      463.24      463.56     27.38 o 
   4   5   6      178.95      228.07     33.29 o 
   5   5   6      111.46      127.83     58.74 o 
   6   5   6        3.76       19.83     64.06 o 
   7   5   6      320.54      358.60     44.21 o 
   8   5   6      105.87      109.99     71.14 o 
   9   5   6        8.54       26.55     23.16 o 
  10   5   6       13.80       34.45     32.27 o 
 -11   6   6      149.22      321.19    112.87 o 
 -10   6   6      486.95      509.41     71.21 o 
  -9   6   6      276.92      230.72     63.12 o 
  -8   6   6      103.58      154.08     76.12 o 
  -7   6   6      331.38      355.80     45.79 o 
  -6   6   6      373.90      398.99     47.58 o 
  -5   6   6     3184.36     3122.37     42.59 o 
  -4   6   6      956.32     1184.33     69.22 o 
  -3   6   6     1065.48     1120.71     46.12 o 
  -2   6   6     2239.03     2149.67     76.77 o 
  -1   6   6     5932.75     5773.21     38.88 o 
   0   6   6      610.39      661.66     27.18 o 
   1   6   6     1297.54     1341.65     73.39 o 
   2   6   6      626.46      619.92     29.07 o 
   3   6   6     5178.52     4731.65     42.48 o 
   4   6   6      398.66      546.77     72.74 o 
   5   6   6      615.74      643.36     59.99 o 
   6   6   6      154.73      253.65     43.62 o 
   7   6   6     2518.61     2284.70     81.72 o 
   8   6   6      281.17      379.96    119.75 o 
   9   6   6       17.36       48.99    113.89 o 
 -11   7   6      349.81      342.95     42.38 o 
 -10   7   6       10.52       89.54    114.68 o 
  -9   7   6      100.44      114.47     53.90 o 
  -8   7   6       94.98       97.63      7.76 o 
  -7   7   6     1951.66     2009.29    112.93 o 
  -6   7   6     1031.39      960.19     65.49 o 
  -5   7   6      148.76      156.39     12.67 o 
  -4   7   6      451.40      545.90     47.43 o 
  -3   7   6     3537.42     3487.10     62.67 o 
  -2   7   6     2595.29     2796.42     52.57 o 
  -1   7   6       54.82       35.89     16.94 o 
   0   7   6     1025.74     1057.18    142.75 o 
   1   7   6     1020.81      957.14     56.88 o 
   2   7   6        4.12       17.62     42.53 o 
   3   7   6       38.98       81.96     69.75 o 
   4   7   6      131.16      193.36     37.29 o 
   5   7   6      352.74      249.03     42.43 o 
   6   7   6      686.98      811.17     67.51 o 
   7   7   6        3.31       27.07     52.01 o 
   8   7   6      630.27      659.37     47.44 o 
   9   7   6       69.04       38.03     25.36 o 
 -10   8   6      514.88      474.50     51.04 o 
  -9   8   6      714.61      661.10     68.65 o 
  -8   8   6      170.44      198.11     28.75 o 
  -7   8   6      176.19      164.23     55.93 o 
  -6   8   6       19.03       43.15     11.72 o 
  -5   8   6      838.02      781.36     54.78 o 
  -4   8   6      891.32     1129.45     89.87 o 
  -3   8   6      187.07      158.10     14.66 o 
  -2   8   6      651.24      722.96     57.48 o 
  -1   8   6     2819.00     2791.65    115.78 o 
   0   8   6       13.45       24.87     35.60 o 
   1   8   6      162.27      271.04     71.02 o 
   2   8   6      203.26      207.18     31.12 o 
   3   8   6     4036.39     3992.61     35.62 o 
   4   8   6      496.83      527.96     12.81 o 
   5   8   6      143.63      162.28     27.62 o 
   6   8   6     1036.24      884.50     45.39 o 
   7   8   6      927.92     1126.65     80.29 o 
   8   8   6      370.50      507.30     82.52 o 
   9   8   6       19.68       54.89     61.66 o 
 -10   9   6      133.46      138.76     87.42 o 
  -9   9   6      330.89      269.17     15.62 o 
  -8   9   6       19.10       81.75     66.79 o 
  -7   9   6     1399.80     1725.18     82.53 o 
  -6   9   6     2236.68     2020.82     42.24 o 
  -5   9   6       50.91       62.25     23.74 o 
  -4   9   6      428.07      469.93     34.10 o 
  -3   9   6     1020.56      977.66     12.81 o 
  -2   9   6     2818.67     2839.17     55.83 o 
  -1   9   6      728.18      715.54     12.08 o 
   0   9   6      592.24      720.15     60.58 o 
   1   9   6      967.70      978.33    106.27 o 
   2   9   6      659.67      633.69     89.68 o 
   3   9   6        4.58       11.46      4.06 o 
   4   9   6      820.62      745.70     23.76 o 
   5   9   6       26.16       97.02     83.43 o 
   6   9   6      819.86      768.13     53.72 o 
   7   9   6      237.97      289.14     48.12 o 
   8   9   6      509.62      557.44     59.54 o 
   9   9   6      248.98      288.79     42.93 o 
 -10  10   6      267.83      222.12     12.50 o 
  -9  10   6       26.48       82.45     39.72 o 
  -8  10   6      317.55      330.01     59.25 o 
  -7  10   6       60.55       95.96     46.87 o 
  -6  10   6       17.84       31.65     33.15 o 
  -5  10   6       91.00       76.27     15.33 o 
  -4  10   6      264.96      265.79     21.32 o 
  -3  10   6      569.83      611.44     47.46 o 
  -2  10   6       43.70       64.57     37.96 o 
  -1  10   6      177.57      366.13     51.01 o 
   0  10   6      239.38      245.97     44.96 o 
   1  10   6      380.84      387.63     84.70 o 
   2  10   6      247.60      390.88     80.65 o 
   3  10   6      985.80     1322.16    198.10 o 
   4  10   6        2.79       22.93     96.98 o 
   5  10   6       22.37       41.60     75.37 o 
   6  10   6      993.83      847.90     17.50 o 
   7  10   6      221.17      315.78     74.99 o 
   8  10   6        2.88       23.66     44.91 o 
   9  10   6       11.89       31.39     59.64 o 
 -10  11   6      278.53      421.15    107.20 o 
  -9  11   6        3.95       10.40     17.38 o 
  -8  11   6      255.71      343.84    110.51 o 
  -7  11   6       83.39      230.51     62.32 o 
  -6  11   6     2474.66     2817.18     73.74 o 
  -5  11   6      348.90      352.31     44.52 o 
  -4  11   6       11.50       47.46     56.16 o 
  -3  11   6       10.60       24.88     12.93 o 
  -2  11   6     2533.03     2326.21    122.96 o 
  -1  11   6      521.89      486.86     35.35 o 
   0  11   6      520.87      602.21     55.47 o 
   1  11   6     1146.13     1045.51     33.51 o 
   2  11   6     2335.85     2498.03    146.86 o 
   3  11   6      588.67      543.15     74.37 o 
   4  11   6      464.09      558.21     71.21 o 
   5  11   6      212.64      256.39     33.06 o 
   6  11   6      317.41      469.22    113.20 o 
   7  11   6       37.38       34.40      4.06 o 
   8  11   6      246.45      280.50     81.06 o 
  -9  12   6        7.40       37.32     20.62 o 
  -8  12   6      114.40      203.79     97.80 o 
  -7  12   6       24.13       65.56     87.75 o 
  -6  12   6       76.47      123.59     69.25 o 
  -5  12   6       16.61       31.58     79.86 o 
  -4  12   6      358.33      390.85     28.06 o 
  -3  12   6      427.36      423.75     40.28 o 
  -2  12   6      264.54      281.37     27.38 o 
  -1  12   6      550.14      541.22     48.33 o 
   0  12   6       62.23      114.16     34.86 o 
   1  12   6       64.30       82.07     32.21 o 
   2  12   6      630.55      497.65    115.32 o 
   3  12   6      117.35      144.36     84.79 o 
   4  12   6        1.72       14.95     64.68 o 
   5  12   6      101.21      131.54     98.30 o 
   6  12   6     1158.12     1279.14    133.73 o 
   7  12   6       19.31       26.81     82.18 o 
   8  12   6       41.33      154.44     32.24 o 
  -9  13   6       31.11       54.12     71.65 o 
  -8  13   6      617.27      564.13    122.88 o 
  -7  13   6        5.73       33.91     41.92 o 
  -6  13   6     1006.20     1321.42     68.42 o 
  -5  13   6      985.35      884.70     38.19 o 
  -4  13   6      102.67      180.32     37.69 o 
  -3  13   6        3.81        9.62     32.40 o 
  -2  13   6      685.90      688.46     50.93 o 
  -1  13   6     1542.05     1325.74     58.37 o 
   0  13   6      250.43      264.15      3.73 o 
   1  13   6       45.55       68.10     25.41 o 
   2  13   6       22.28       72.40     57.22 o 
   3  13   6     1493.22     1346.40     69.38 o 
   4  13   6       26.14       42.30     12.19 o 
   5  13   6       17.49       18.87      6.56 o 
   6  13   6      148.97      193.46     33.78 o 
   7  13   6        9.14       17.41     59.69 o 
   8  13   6      535.49      494.04     76.79 o 
  -9  14   6       82.75       60.84     13.44 o 
  -8  14   6      386.51      368.07     49.06 o 
  -7  14   6      100.68      102.75     11.41 o 
  -6  14   6       52.95       81.06     16.81 o 
  -5  14   6      308.68      336.02     32.62 o 
  -4  14   6      544.09      518.00     36.31 o 
  -3  14   6      214.78      188.41     17.60 o 
  -2  14   6      101.92      116.32     16.66 o 
  -1  14   6     1163.29     1138.49     53.76 o 
   0  14   6      216.66      212.56     44.87 o 
   1  14   6        2.10       38.91     45.04 o 
   2  14   6      162.70      232.86     45.53 o 
   3  14   6      635.43      564.36     99.41 o 
   4  14   6       81.10       87.49    120.84 o 
   5  14   6       29.22       38.66     17.39 o 
   6  14   6      749.02      623.51     61.00 o 
   7  14   6      322.50      429.90    106.84 o 
  -8  15   6      566.74      530.56    103.11 o 
  -7  15   6       45.74       88.11     13.96 o 
  -6  15   6      982.68     1140.20    100.83 o 
  -5  15   6        0.01       27.82     65.51 o 
  -4  15   6      288.14      283.89     20.55 o 
  -3  15   6      844.91      761.15     25.05 o 
  -2  15   6      512.50      543.23     23.82 o 
  -1  15   6       63.99      122.88     70.91 o 
   0  15   6       54.52       86.28     72.64 o 
   1  15   6        6.83       11.57      4.20 o 
   2  15   6        2.76        6.36      3.75 o 
   3  15   6       27.92       31.52     20.62 o 
   4  15   6        5.34       15.38      9.00 o 
   5  15   6        0.61       33.08    108.49 o 
   6  15   6        5.19       75.61    107.12 o 
   7  15   6       88.00       80.42     32.36 o 
  -8  16   6      676.94      627.03     34.22 o 
  -7  16   6       67.04       62.25     22.50 o 
  -6  16   6       88.10      117.65     29.67 o 
  -5  16   6      416.23      381.15     25.49 o 
  -4  16   6     1742.03     1747.56    105.97 o 
  -3  16   6       92.14       79.49      9.67 o 
  -2  16   6      265.03      379.79     35.34 o 
  -1  16   6      478.80      507.21     64.52 o 
   0  16   6      591.30      584.20     65.81 o 
   1  16   6      429.00      398.17     35.06 o 
   2  16   6       46.12       77.24     43.68 o 
   3  16   6      364.24      482.23     90.03 o 
   4  16   6      546.08      414.32     30.17 o 
   5  16   6      252.48      338.37     41.49 o 
   6  16   6      349.37      446.52     92.19 o 
   7  16   6      234.02      217.26     60.89 o 
  -7  17   6       81.13      174.44     94.37 o 
  -6  17   6       55.65      101.53     45.40 o 
  -5  17   6       48.30       76.64     48.56 o 
  -4  17   6      498.16      510.08     27.95 o 
  -3  17   6      371.48      525.55     80.39 o 
  -2  17   6        0.33       39.57    111.67 o 
  -1  17   6       21.00       20.00     68.37 o 
   0  17   6       90.79      146.60     47.02 o 
   1  17   6      134.40      124.76     32.40 o 
   2  17   6      266.29      358.83     92.87 o 
   3  17   6      527.33      569.41     42.02 o 
   4  17   6      347.43      377.92     55.93 o 
   5  17   6       62.38       97.76    119.21 o 
   6  17   6       41.13       51.84     18.43 o 
  -7  18   6       14.82       13.68     17.40 o 
  -6  18   6        6.19       17.46     11.19 o 
  -5  18   6       71.14      105.22     19.59 o 
  -4  18   6      188.16      327.09     75.71 o 
  -3  18   6      120.93      122.83     64.42 o 
  -2  18   6        1.99        9.81     66.17 o 
  -1  18   6      353.96      420.15    101.41 o 
   0  18   6       13.28       53.70     66.18 o 
   1  18   6       17.15       31.81     26.57 o 
   2  18   6       45.29       61.86     28.45 o 
   3  18   6      379.75      603.31    104.00 o 
   4  18   6       81.54       81.81     54.93 o 
   5  18   6       18.81       36.24     92.71 o 
  -6  19   6        0.23        2.88      5.95 o 
  -5  19   6       24.01       45.10     17.33 o 
  -4  19   6        1.76       70.66     83.18 o 
  -3  19   6      249.43      263.58     31.23 o 
  -2  19   6      162.26      152.46     86.00 o 
  -1  19   6        7.06       16.51     67.61 o 
   0  19   6       50.25       46.34     10.73 o 
   1  19   6      414.13      421.66     30.97 o 
   2  19   6      581.09      473.51     41.87 o 
   3  19   6      122.79      261.98     69.04 o 
   4  19   6       23.46      106.26     23.26 o 
   5  19   6       84.08      193.21     51.85 o 
  -5  20   6        7.13       45.89     32.91 o 
  -4  20   6      105.17      138.74     94.81 o 
  -3  20   6       39.94       69.37    110.91 o 
  -2  20   6       84.97      101.86     85.06 o 
  -1  20   6      281.88      407.46     64.99 o 
   0  20   6        1.34       14.89     54.10 o 
   1  20   6       40.73       56.70     32.18 o 
   2  20   6        7.47       27.50     15.31 o 
   3  20   6      164.76      328.75     93.63 o 
   4  20   6       14.65       59.54     47.58 o 
  -4  21   6       33.64       39.85     13.12 o 
  -3  21   6      200.29      355.70    100.29 o 
  -2  21   6       11.99       51.69     58.00 o 
  -1  21   6       88.44       89.17     60.01 o 
   0  21   6      169.42      234.97     53.74 o 
   1  21   6      584.98      571.18    173.10 o 
   2  21   6      165.41      164.11     56.24 o 
   3  21   6      131.33      139.63     60.66 o 
  -2  22   6       92.74       98.16     29.46 o 
  -1  22   6      189.58      393.70    184.98 o 
   0  22   6      188.14      318.08     98.74 o 
   1  22   6        9.24       33.75     97.49 o 
  -9   0   7       90.41       58.74     27.50 o 
  -7   0   7     1390.88     1397.70    134.67 o 
  -5   0   7       29.95       75.38     22.67 o 
  -3   0   7      972.68     1000.60     88.74 o 
  -1   0   7      687.43      590.97     68.61 o 
   1   0   7     2491.22     2121.97    202.47 o 
   3   0   7     7446.91     6548.42     87.80 o 
   5   0   7      513.48      405.79     90.61 o 
   7   0   7     2725.29     2804.64    139.98 o 
   9   0   7      184.94      199.35      0.62 o 
 -11   1   7      524.03      576.80    101.86 o 
 -10   1   7       69.53       83.53     24.37 o 
  -9   1   7      108.48       98.89     21.56 o 
  -8   1   7      227.73      338.13     82.73 o 
  -7   1   7     1655.63     1553.75    139.30 o 
  -6   1   7       56.89       65.68     74.40 o 
  -5   1   7      159.43      266.03     29.65 o 
  -4   1   7       59.21       90.59     23.34 o 
  -3   1   7     1156.80     1255.65    104.99 o 
  -2   1   7      154.62      248.89     48.24 o 
  -1   1   7     2094.41     2097.37     51.14 o 
   0   1   7      539.14      553.34     40.69 o 
   1   1   7     5944.52     5345.16     52.88 o 
   2   1   7      396.55      446.15     33.43 o 
   3   1   7     7551.40     7331.15     58.00 o 
   4   1   7     1257.89     1130.32     56.51 o 
   5   1   7     5254.40     4580.06     46.27 o 
   6   1   7       62.09       62.71     17.76 o 
   7   1   7      413.88      487.02     34.57 o 
   8   1   7        9.05       37.92     61.03 o 
   9   1   7      525.77      501.24     43.56 o 
 -11   2   7       23.83       63.12    169.98 o 
 -10   2   7      191.04      190.60     29.37 o 
  -9   2   7       14.84       98.69     69.98 o 
  -8   2   7       40.17       38.18     34.80 o 
  -7   2   7       43.52      104.04     57.26 o 
  -6   2   7      985.00     1237.46     48.85 o 
  -5   2   7      123.65      154.66     12.81 o 
  -4   2   7        1.86       36.74     20.71 o 
  -3   2   7       41.60       32.74     15.18 o 
  -2   2   7     1451.46     1561.15    158.09 o 
  -1   2   7      320.02      362.22     19.52 o 
   0   2   7       61.92      120.20     36.65 o 
   1   2   7      108.60      153.37     43.31 o 
   2   2   7     3659.88     3563.26     61.25 o 
   3   2   7     3055.57     2766.26     75.10 o 
   4   2   7      366.86      315.00     59.43 o 
   5   2   7        8.80       33.40     36.78 o 
   6   2   7     1855.84     1872.24    145.38 o 
   7   2   7      314.83      250.83     19.66 o 
   8   2   7        5.97       11.93     64.42 o 
   9   2   7       34.68       83.67     19.98 o 
 -11   3   7      145.40      136.86    145.61 o 
 -10   3   7       15.32       39.37    133.11 o 
  -9   3   7       47.10       82.21     54.60 o 
  -8   3   7        2.87       33.60     39.34 o 
  -7   3   7      247.20      274.43     69.16 o 
  -6   3   7      993.78      891.84     33.57 o 
  -5   3   7       64.28      128.68     55.20 o 
  -4   3   7       51.79       85.68     10.55 o 
  -3   3   7      757.70      730.39     43.54 o 
  -2   3   7       78.90      225.88     57.87 o 
  -1   3   7     1865.43     2117.50     63.79 o 
   0   3   7       17.58       44.11     19.07 o 
   1   3   7     1220.72     1181.62     45.31 o 
   2   3   7      106.49      163.54     36.04 o 
   3   3   7     1939.99     1864.83     37.32 o 
   4   3   7      372.35      289.68     49.71 o 
   5   3   7      534.87      496.38     36.56 o 
   6   3   7        4.36       10.21     11.24 o 
   7   3   7      146.66      223.89     32.64 o 
   8   3   7      106.04      125.81     38.32 o 
   9   3   7       25.06       17.34     10.31 o 
 -11   4   7       11.42       24.37     38.75 o 
 -10   4   7      709.64      619.67     40.23 o 
  -9   4   7      133.73      140.65     70.50 o 
  -8   4   7      164.11      159.94     51.74 o 
  -7   4   7       98.23      116.94      6.82 o 
  -6   4   7     4526.46     4088.36     43.12 o 
  -5   4   7       11.36       27.73     44.47 o 
  -4   4   7      711.24      676.23     44.35 o 
  -3   4   7     2730.04     2683.24     69.00 o 
  -2   4   7     5553.66     4931.97    205.99 o 
  -1   4   7      392.15      420.98     20.57 o 
   0   4   7     1111.87     1037.09     44.10 o 
   1   4   7     1303.48     1496.02    105.36 o 
   2   4   7     5562.65     5459.82    107.26 o 
   3   4   7      796.22     1032.29     88.02 o 
   4   4   7       48.44       72.56     31.42 o 
   5   4   7      826.13      817.38    101.97 o 
   6   4   7     1354.41     1298.63     53.43 o 
   7   4   7      556.03      563.91     58.71 o 
   8   4   7       51.42       89.75     29.93 o 
   9   4   7       64.90      100.89     76.70 o 
 -11   5   7      112.66      111.86    105.38 o 
 -10   5   7       53.21       77.80     67.93 o 
  -9   5   7       97.30      136.03     91.27 o 
  -8   5   7      191.54      219.16     37.90 o 
  -7   5   7      330.79      359.78     38.48 o 
  -6   5   7      623.80      659.99     48.68 o 
  -5   5   7        0.19        8.27     44.50 o 
  -4   5   7      714.52      602.43     27.10 o 
  -3   5   7       23.23       41.74     24.27 o 
  -2   5   7      982.63      958.69     51.40 o 
  -1   5   7     1140.31     1269.56    112.66 o 
   0   5   7      788.65      787.39     54.65 o 
   1   5   7      680.53      633.57     30.66 o 
   2   5   7      611.28      687.58     39.95 o 
   3   5   7      147.89      175.18     29.12 o 
   4   5   7       40.07       78.10     39.92 o 
   5   5   7      221.72      270.90     65.84 o 
   6   5   7      369.57      416.65     44.06 o 
   7   5   7        5.04       22.67     48.39 o 
   8   5   7       91.35       46.46     25.58 o 
   9   5   7       90.81       89.32     32.90 o 
 -10   6   7      671.27      549.37     15.20 o 
  -9   6   7       18.25       39.84     18.42 o 
  -8   6   7        6.46       24.69     27.18 o 
  -7   6   7      297.77      367.09     42.66 o 
  -6   6   7     2737.76     2509.43    222.68 o 
  -5   6   7       12.79       49.11     48.40 o 
  -4   6   7      460.68      470.35     34.43 o 
  -3   6   7     1296.67     1392.51     84.37 o 
  -2   6   7     7221.54     6854.33     90.50 o 
  -1   6   7       11.60       20.51     36.79 o 
   0   6   7       92.75      230.68     51.53 o 
   1   6   7     1703.56     1833.43     96.50 o 
   2   6   7     7511.50     6941.58     63.08 o 
   3   6   7     1155.09     1121.77     75.50 o 
   4   6   7      384.52      415.75     54.37 o 
   5   6   7      544.39      620.28     83.93 o 
   6   6   7     2597.46     2234.71     42.98 o 
   7   6   7      236.59      276.63     52.82 o 
   8   6   7        1.75       10.67      9.06 o 
   9   6   7       20.23       44.93     57.90 o 
 -10   7   7       22.45       37.51     20.47 o 
  -9   7   7      430.67      383.80     35.59 o 
  -8   7   7      174.63      224.23     47.81 o 
  -7   7   7       16.75       50.29     51.89 o 
  -6   7   7      482.33      459.46     22.30 o 
  -5   7   7      248.32      323.59     45.58 o 
  -4   7   7     1190.39     1344.10    106.38 o 
  -3   7   7     1995.80     1934.77    110.04 o 
  -2   7   7      897.25     1009.60    130.78 o 
  -1   7   7       91.99      100.89     12.37 o 
   0   7   7      564.83      473.56     36.84 o 
   1   7   7       65.78      107.58     17.36 o 
   2   7   7        1.31       39.87     29.56 o 
   3   7   7      423.84      495.33     53.37 o 
   4   7   7      518.87      426.34     47.18 o 
   5   7   7       82.52       71.08     10.31 o 
   6   7   7        3.14       61.01     86.35 o 
   7   7   7      227.31      332.43     59.74 o 
   8   7   7      234.32      249.73     44.68 o 
   9   7   7      178.18      274.40    127.03 o 
 -10   8   7      299.93      300.63     66.05 o 
  -9   8   7       62.53      110.87     95.67 o 
  -8   8   7       57.71      132.37     66.86 o 
  -7   8   7      186.27      141.48     73.67 o 
  -6   8   7     1235.70     1042.17    178.83 o 
  -5   8   7      144.30      223.26     31.18 o 
  -4   8   7        0.84        5.44     19.11 o 
  -3   8   7     1367.15     1315.91     40.55 o 
  -2   8   7     2815.76     2549.88    156.80 o 
  -1   8   7      252.54      294.23     23.21 o 
   0   8   7      144.44      249.83     67.57 o 
   1   8   7     2612.28     2540.81     58.02 o 
   2   8   7     1931.77     1737.04    232.63 o 
   3   8   7       34.73       75.23     77.10 o 
   4   8   7      127.81      148.30     54.12 o 
   5   8   7     1605.59     1601.34     65.62 o 
   6   8   7     1954.47     2053.56    129.42 o 
   7   8   7      155.47      185.21     29.83 o 
   8   8   7       32.51      108.41     50.73 o 
   9   8   7       48.31       36.75     64.37 o 
 -10   9   7       18.38       69.27     68.81 o 
  -9   9   7      473.51      393.01     19.37 o 
  -8   9   7      192.96      305.09     79.30 o 
  -7   9   7      916.67     1152.48     81.55 o 
  -6   9   7      126.93      172.89     48.14 o 
  -5   9   7      166.46      236.38     55.98 o 
  -4   9   7     1201.37     1153.50     68.94 o 
  -3   9   7     3851.34     3526.89     49.84 o 
  -2   9   7      883.16      888.81     44.33 o 
  -1   9   7        1.77       10.76      8.21 o 
   0   9   7     1284.43     1392.55     80.46 o 
   1   9   7     1585.70     1576.66     41.90 o 
   2   9   7       69.55       87.68     10.17 o 
   3   9   7       23.49       65.72    108.50 o 
   4   9   7      526.78      532.81     57.73 o 
   5   9   7      171.23      247.22     39.97 o 
   6   9   7        4.41       24.37     15.99 o 
   7   9   7      502.05      544.80     56.10 o 
   8   9   7       51.73      174.25    116.67 o 
 -10  10   7        1.84       29.92     36.90 o 
  -9  10   7       15.35       60.79     50.97 o 
  -8  10   7       42.34       82.68     97.00 o 
  -7  10   7        3.48       20.94     32.48 o 
  -6  10   7        7.83        6.13     10.34 o 
  -5  10   7      237.90      356.28     44.05 o 
  -4  10   7      463.01      511.12     32.76 o 
  -3  10   7      521.71      475.32     18.02 o 
  -2  10   7       18.69       31.04     16.98 o 
  -1  10   7      545.60      558.16     31.17 o 
   0  10   7       21.16       12.98     10.25 o 
   1  10   7      701.34      679.53     25.63 o 
   2  10   7      404.18      477.57     58.69 o 
   3  10   7      335.17      365.82     42.60 o 
   4  10   7       30.66       40.64     33.19 o 
   5  10   7       49.67       50.77      9.36 o 
   6  10   7      158.25      225.97     39.78 o 
   7  10   7       99.68      134.43     63.42 o 
   8  10   7      226.82      352.04     73.07 o 
  -9  11   7      339.03      378.34     86.52 o 
  -8  11   7      383.35      448.93     55.61 o 
  -7  11   7     1247.23     1104.69     31.42 o 
  -6  11   7        3.26       22.81     19.91 o 
  -5  11   7      411.90      373.78     20.90 o 
  -4  11   7      619.10      613.34     64.59 o 
  -3  11   7     3207.33     3205.26    105.31 o 
  -2  11   7       63.10       56.48     12.50 o 
  -1  11   7     1281.98     1385.13    111.22 o 
   0  11   7       17.95       67.59     48.32 o 
   1  11   7     2176.59     2025.58     64.99 o 
   2  11   7       47.97       48.37     11.89 o 
   3  11   7      389.02      474.75    109.43 o 
   4  11   7       41.61       49.39     25.65 o 
   5  11   7      177.06      247.95     70.04 o 
   6  11   7      375.19      373.51     34.85 o 
   7  11   7      832.62      752.55     50.93 o 
   8  11   7       34.30       43.88     51.39 o 
  -9  12   7       95.01      166.15     41.49 o 
  -8  12   7       27.05       61.39     40.30 o 
  -7  12   7      215.49      232.78     20.11 o 
  -6  12   7      107.32      105.77      9.24 o 
  -5  12   7      132.73      254.70     49.16 o 
  -4  12   7       33.04       44.48     18.01 o 
  -3  12   7      180.10      194.96     23.19 o 
  -2  12   7       33.79       17.77     13.00 o 
  -1  12   7      671.03      832.62     79.73 o 
   0  12   7       47.01       55.99     46.58 o 
   1  12   7       50.05       90.62     79.60 o 
   2  12   7      615.70      544.14     25.93 o 
   3  12   7      191.22      265.88     57.65 o 
   4  12   7       58.05       79.85     96.44 o 
   5  12   7      223.22      245.47     44.06 o 
   6  12   7      278.10      323.89     69.76 o 
   7  12   7       56.52      150.77     89.79 o 
   8  12   7        2.12       35.46     25.28 o 
  -9  13   7      244.35      294.80     33.90 o 
  -8  13   7      410.93      455.40     37.81 o 
  -7  13   7     1043.43     1173.50     68.07 o 
  -6  13   7       34.40       27.85     20.98 o 
  -5  13   7      153.21      190.98     22.71 o 
  -4  13   7     1193.43     1038.26     41.05 o 
  -3  13   7     2794.71     2557.68     70.75 o 
  -2  13   7       40.70       82.70     25.80 o 
  -1  13   7        1.93        7.06     10.68 o 
   0  13   7      111.97      157.98     52.65 o 
   1  13   7     1184.98     1100.48    109.05 o 
   2  13   7      145.08      156.38     32.10 o 
   3  13   7        3.06       14.14     64.04 o 
   4  13   7        1.66       20.36     25.93 o 
   5  13   7       66.28      119.36     46.93 o 
   6  13   7      405.35      460.22     49.06 o 
   7  13   7       59.65       97.42     39.06 o 
  -8  14   7       10.40       32.43     30.63 o 
  -7  14   7      655.58      628.56     48.90 o 
  -6  14   7      167.18      249.22     45.46 o 
  -5  14   7      962.65      869.07     62.77 o 
  -4  14   7       25.00       30.99     16.54 o 
  -3  14   7      203.67      186.06     43.98 o 
  -2  14   7      207.24      238.17     28.21 o 
  -1  14   7     2209.09     2498.82     61.33 o 
   0  14   7       23.84       25.31     49.02 o 
   1  14   7       13.41       34.18     17.95 o 
   2  14   7      326.46      391.39     65.94 o 
   3  14   7        2.64       32.50     27.62 o 
   4  14   7      140.70      140.47     73.38 o 
   5  14   7       65.13      110.83     96.05 o 
   6  14   7      159.52      194.37     41.44 o 
   7  14   7      245.35      275.39     80.61 o 
  -8  15   7        6.11       14.05     26.71 o 
  -7  15   7      430.33      406.38     53.28 o 
  -6  15   7        7.94       11.49     10.55 o 
  -5  15   7      188.35      202.27     46.30 o 
  -4  15   7      113.93      205.42     35.39 o 
  -3  15   7     2636.71     2467.91    119.28 o 
  -2  15   7       21.34       66.27     26.79 o 
  -1  15   7        0.80       27.78     38.61 o 
   0  15   7        3.45       14.47     17.16 o 
   1  15   7      382.90      414.98     22.74 o 
   2  15   7       14.38       69.65     74.09 o 
   3  15   7      165.15      141.49    108.39 o 
   4  15   7       48.78       57.90     63.39 o 
   5  15   7        6.85       49.01     72.87 o 
   6  15   7       29.44       47.49     20.31 o 
  -7  16   7      479.50      416.84     11.04 o 
  -6  16   7      307.46      324.22     50.68 o 
  -5  16   7      629.54      505.68     14.70 o 
  -4  16   7        8.66       45.25     72.67 o 
  -3  16   7     1161.42     1084.91     84.63 o 
  -2  16   7     1121.56      925.56    165.25 o 
  -1  16   7     1145.83     1132.46    112.21 o 
   0  16   7        3.35       25.65     41.00 o 
   1  16   7      640.39      570.53     98.92 o 
   2  16   7      576.99      600.22     54.37 o 
   3  16   7       90.78       92.19     38.08 o 
   4  16   7       19.75       43.98     27.47 o 
   5  16   7      214.22      251.46     57.81 o 
   6  16   7      250.38      262.49     61.55 o 
  -7  17   7        0.32       15.85      8.50 o 
  -6  17   7       46.43       75.04     18.53 o 
  -5  17   7        2.85       21.16     12.98 o 
  -4  17   7      342.97      381.84     52.37 o 
  -3  17   7      124.39      281.61     76.06 o 
  -2  17   7       20.10       36.71      7.43 o 
  -1  17   7       32.79       35.74     24.99 o 
   0  17   7      444.60      555.52     83.05 o 
   1  17   7      148.31      161.86     38.05 o 
   2  17   7       30.75       49.62     15.00 o 
   3  17   7      139.99       97.13     11.67 o 
   4  17   7       96.33      109.45     38.92 o 
   5  17   7       21.09       32.40     57.70 o 
  -6  18   7       45.48       68.46     25.93 o 
  -5  18   7      287.91      440.51     86.27 o 
  -4  18   7        0.28       18.00     30.62 o 
  -3  18   7       54.71       44.23     71.83 o 
  -2  18   7      415.11      447.98     54.72 o 
  -1  18   7      203.37      270.52     78.52 o 
   0  18   7       80.75       79.42     27.38 o 
   1  18   7       80.30       73.40     37.64 o 
   2  18   7      132.32      260.11     97.00 o 
   3  18   7       44.00       75.16     63.79 o 
   4  18   7      161.23      233.15    115.35 o 
   5  18   7      136.39      180.92     27.49 o 
  -5  19   7       10.56       15.68     73.87 o 
  -4  19   7      209.89      158.74     77.80 o 
  -3  19   7        0.72       22.79     85.77 o 
  -2  19   7        8.87       45.82     46.29 o 
  -1  19   7      459.06      357.15     61.87 o 
   0  19   7      998.95      974.85     96.49 o 
   1  19   7       15.66       12.16      8.68 o 
   2  19   7        0.59       23.54     27.86 o 
   3  19   7      114.88       89.63     18.55 o 
   4  19   7      178.17      160.87      8.44 o 
  -4  20   7        1.16        9.93     16.42 o 
  -3  20   7       17.97       20.02    112.82 o 
  -2  20   7       36.61       64.49     65.44 o 
  -1  20   7       62.29       96.97     89.85 o 
   0  20   7        5.62       29.29     60.61 o 
   1  20   7        1.02        5.31     44.03 o 
   2  20   7       66.01      153.40     35.13 o 
   3  20   7        1.11       33.46     46.76 o 
  -3  21   7       18.19       26.46     59.34 o 
  -2  21   7       16.65       26.18      9.94 o 
  -1  21   7      113.93      229.80     50.83 o 
   0  21   7      453.77      472.44     40.30 o 
   1  21   7       40.88       78.97     56.99 o 
  -8   0   8        6.16       12.50    139.36 o 
  -6   0   8     1267.00     1598.03    183.41 o 
  -4   0   8       84.37       64.21     33.63 o 
  -2   0   8      591.84      707.41    136.23 o 
   0   0   8     1049.11      871.43     96.62 o 
   2   0   8      449.49      417.04     27.81 o 
   4   0   8      713.31      703.65     66.19 o 
   6   0   8     4038.07     3639.16    150.61 o 
   8   0   8       46.67       38.75     15.00 o 
 -11   1   8       95.70      153.11    183.10 o 
 -10   1   8      571.78      645.83     59.37 o 
  -9   1   8        0.14       10.49     43.08 o 
  -8   1   8      484.23      428.96     56.73 o 
  -7   1   8      359.73      448.51     44.07 o 
  -6   1   8      161.06      207.39     28.94 o 
  -5   1   8       80.64      162.08     24.74 o 
  -4   1   8       76.49      101.90     13.34 o 
  -3   1   8       70.43       83.02     32.55 o 
  -2   1   8      477.00      593.25     41.34 o 
  -1   1   8      147.69      189.19     32.00 o 
   0   1   8      316.03      344.35     27.86 o 
   1   1   8      507.97      593.26     38.46 o 
   2   1   8     3175.63     3129.92    183.55 o 
   3   1   8      268.31      256.17     44.57 o 
   4   1   8      627.20      449.57     63.43 o 
   5   1   8       15.35       49.52     14.35 o 
   6   1   8     1026.84     1336.93     75.18 o 
   7   1   8      247.69      351.06    109.01 o 
   8   1   8      357.11      254.71     12.16 o 
   9   1   8      118.41      149.58     60.87 o 
 -11   2   8       86.52       98.11      4.37 o 
 -10   2   8      351.22      379.99     57.89 o 
  -9   2   8       46.04       81.03     66.60 o 
  -8   2   8      109.20      166.81     36.61 o 
  -7   2   8       90.26      125.39     57.50 o 
  -6   2   8      372.05      321.73     30.22 o 
  -5   2   8      343.56      293.83     39.56 o 
  -4   2   8      297.75      396.54     33.28 o 
  -3   2   8      841.32      862.08     50.52 o 
  -2   2   8      520.85      528.92     29.26 o 
  -1   2   8       86.24      128.31     59.10 o 
   0   2   8      210.14      212.06     13.06 o 
   1   2   8      984.21     1063.80     33.73 o 
   2   2   8     2124.70     2380.30     64.04 o 
   3   2   8        2.27        3.95     10.50 o 
   4   2   8      417.19      444.15     28.47 o 
   5   2   8      274.58      261.82     38.53 o 
   6   2   8     1797.05     1686.27    213.96 o 
   7   2   8       67.41      110.33     40.66 o 
   8   2   8       45.49       55.27     36.82 o 
   9   2   8        1.39       26.86     48.12 o 
 -10   3   8      154.77      326.21    119.98 o 
  -9   3   8        0.95        5.30      5.38 o 
  -8   3   8      315.34      264.38     43.35 o 
  -7   3   8     1853.59     1871.78     96.89 o 
  -6   3   8      506.43      526.76     45.98 o 
  -5   3   8       37.16       62.33     77.47 o 
  -4   3   8      468.11      359.00      5.50 o 
  -3   3   8     1279.61     1574.39     69.87 o 
  -2   3   8       15.83       31.35     17.62 o 
  -1   3   8      929.95      928.64     66.87 o 
   0   3   8       70.24      112.87     20.83 o 
   1   3   8     1759.62     1638.06    189.38 o 
   2   3   8      202.62      211.09     15.73 o 
   3   3   8     2463.51     2170.05     22.63 o 
   4   3   8      912.08      755.22     36.35 o 
   5   3   8      165.91      385.20     85.07 o 
   6   3   8      570.97      487.36     25.20 o 
   7   3   8      773.90      741.47     41.01 o 
   8   3   8      182.78      253.20    113.49 o 
   9   3   8      176.42      339.14     86.98 o 
 -10   4   8      124.08      214.35    152.48 o 
  -9   4   8        1.27       33.48     43.24 o 
  -8   4   8      122.42      104.38     30.19 o 
  -7   4   8     1304.30     1266.32    156.81 o 
  -6   4   8      441.20      378.13     77.32 o 
  -5   4   8       44.44       61.88     91.00 o 
  -4   4   8      354.88      379.77     27.24 o 
  -3   4   8     3711.27     3417.13    120.04 o 
  -2   4   8      142.92      201.75     37.64 o 
  -1   4   8      111.15      242.46     41.23 o 
   0   4   8      291.05      447.66     77.18 o 
   1   4   8     2223.12     2079.84    183.25 o 
   2   4   8       41.19      100.41     44.25 o 
   3   4   8      149.66      253.33     47.64 o 
   4   4   8     1145.74     1072.27     42.99 o 
   5   4   8       81.06      166.08     59.95 o 
   6   4   8     1160.24     1029.33     13.81 o 
   7   4   8       88.48      111.86     17.84 o 
   8   4   8       89.97       91.08     27.95 o 
   9   4   8       51.52       71.17     86.18 o 
 -10   5   8        2.22       50.44     59.92 o 
  -9   5   8        5.37       20.09      8.68 o 
  -8   5   8      596.88      514.52     33.24 o 
  -7   5   8      853.68      727.84    104.03 o 
  -6   5   8      731.32      724.80     42.30 o 
  -5   5   8       10.53       43.61     47.50 o 
  -4   5   8      709.66      641.99     43.13 o 
  -3   5   8     2833.70     2471.38     17.37 o 
  -2   5   8        0.70       46.48     47.51 o 
  -1   5   8     3883.29     3499.37     95.66 o 
   0   5   8        0.47       16.63     21.27 o 
   1   5   8     3124.91     3162.57     89.97 o 
   2   5   8      528.57      470.27     23.36 o 
   3   5   8     1440.55     1712.52     83.75 o 
   4   5   8      229.98      218.32     56.87 o 
   5   5   8      196.80      260.98     99.91 o 
   6   5   8      727.06      698.45     48.51 o 
   7   5   8      978.15      917.28     98.66 o 
   8   5   8      303.72      259.51     15.72 o 
   9   5   8        0.39       30.17     28.08 o 
 -10   6   8       56.72       52.57     63.26 o 
  -9   6   8        0.62       56.83     41.69 o 
  -8   6   8        9.35       68.70     79.89 o 
  -7   6   8      770.91      806.75     58.45 o 
  -6   6   8       33.03       51.83      9.34 o 
  -5   6   8      121.18      112.41     23.73 o 
  -4   6   8      312.74      349.81     30.66 o 
  -3   6   8     2264.81     2008.27     59.06 o 
  -2   6   8      104.99      159.24     25.47 o 
  -1   6   8       40.62       77.22     41.14 o 
   0   6   8     1093.72     1463.75    167.72 o 
   1   6   8     1522.65     1805.78     78.27 o 
   2   6   8        2.87       35.57     24.40 o 
   3   6   8      258.62      298.10     59.59 o 
   4   6   8     1335.44     1594.38     50.97 o 
   5   6   8      318.14      298.91     42.89 o 
   6   6   8       78.01       86.91     33.93 o 
   7   6   8        4.72        9.80     15.52 o 
   8   6   8       41.96       43.79     16.34 o 
 -10   7   8      168.19      372.21    115.60 o 
  -9   7   8      159.55      313.97    107.67 o 
  -8   7   8      210.12      241.55     31.73 o 
  -7   7   8      433.29      441.57     35.11 o 
  -6   7   8     1621.64     1531.53     80.90 o 
  -5   7   8      222.99      266.04     33.33 o 
  -4   7   8      352.12      312.78     38.15 o 
  -3   7   8     3752.45     3460.52    155.14 o 
  -2   7   8       94.51       84.65     12.10 o 
  -1   7   8      858.57     1222.57     56.56 o 
   0   7   8        0.38        3.27      6.19 o 
   1   7   8      290.73      278.25     34.14 o 
   2   7   8      257.44      309.80     41.32 o 
   3   7   8     1429.71     1564.76     76.87 o 
   4   7   8       20.92       21.25     16.12 o 
   5   7   8      287.09      366.71     57.64 o 
   6   7   8      198.66      184.37     11.25 o 
   7   7   8      645.14      606.34     52.93 o 
   8   7   8      148.01      235.62     44.06 o 
 -10   8   8        5.83       61.85     77.95 o 
  -9   8   8       35.02       36.54    107.74 o 
  -8   8   8       33.86       55.72     59.75 o 
  -7   8   8      683.09      563.26     33.39 o 
  -6   8   8       11.70       42.85     15.85 o 
  -5   8   8       62.88       67.80     69.22 o 
  -4   8   8       28.50       28.92      3.74 o 
  -3   8   8     3222.11     2729.13     67.89 o 
  -2   8   8     1542.26     1727.09     89.08 o 
  -1   8   8      252.11      285.67     28.84 o 
   0   8   8      942.15     1180.04    142.04 o 
   1   8   8     2377.78     2016.11    200.59 o 
   2   8   8     2117.29     2569.96     99.18 o 
   3   8   8       12.90       44.86     34.94 o 
   4   8   8     2846.98     2703.54     28.24 o 
   5   8   8      600.00      490.85     77.80 o 
   6   8   8      116.45      234.28     47.81 o 
   7   8   8      141.85      210.98     50.95 o 
   8   8   8        0.12       18.26     14.95 o 
 -10   9   8      477.17      528.16     68.85 o 
  -9   9   8      168.04      141.59     18.44 o 
  -8   9   8        1.03       41.07     62.13 o 
  -7   9   8       11.20       33.15     30.71 o 
  -6   9   8     1650.53     1433.50     60.26 o 
  -5   9   8     1288.81     1358.56    266.22 o 
  -4   9   8        5.36       20.22     24.95 o 
  -3   9   8       10.74       37.90     55.81 o 
  -2   9   8      487.20      467.69     23.41 o 
  -1   9   8      722.87      854.84     59.77 o 
   0   9   8     1894.77     2009.44     59.39 o 
   1   9   8        1.07       30.66     48.32 o 
   2   9   8       67.14      102.43     20.95 o 
   3   9   8      751.04      764.71     96.61 o 
   4   9   8       37.99       66.05     71.99 o 
   5   9   8       12.17       50.82     30.26 o 
   6   9   8       87.86       84.57     12.19 o 
   7   9   8      130.78      174.59     58.04 o 
   8   9   8        0.34       29.85     28.39 o 
  -9  10   8       81.39      110.21    123.38 o 
  -8  10   8       72.76       82.60     44.14 o 
  -7  10   8       58.06       70.52     70.42 o 
  -6  10   8      322.83      277.48     21.50 o 
  -5  10   8        9.02       19.96     11.47 o 
  -4  10   8      431.69      438.16     24.11 o 
  -3  10   8      359.23      368.16     60.50 o 
  -2  10   8      470.07      461.67     24.75 o 
  -1  10   8       43.65       47.23     18.79 o 
   0  10   8       38.02       42.14     12.47 o 
   1  10   8      429.34      392.83     44.37 o 
   2  10   8     1607.49     1743.15     57.49 o 
   3  10   8       89.77      166.36     38.75 o 
   4  10   8      171.89      326.51     96.99 o 
   5  10   8      730.57      702.28     82.82 o 
   6  10   8      823.30      802.64     34.09 o 
   7  10   8      195.24      315.82     65.04 o 
   8  10   8       10.07       16.38     31.54 o 
  -9  11   8       23.06       75.35     70.65 o 
  -8  11   8      132.59      238.55     58.05 o 
  -7  11   8        5.44       47.99    121.27 o 
  -6  11   8      542.14      463.57     47.01 o 
  -5  11   8      231.58      297.97     28.27 o 
  -4  11   8      328.00      335.31     26.60 o 
  -3  11   8        2.46       24.00     20.70 o 
  -2  11   8      604.95      522.35     48.82 o 
  -1  11   8      238.15      235.82     41.61 o 
   0  11   8      867.95      694.82     52.16 o 
   1  11   8      164.28      166.76     48.72 o 
   2  11   8       73.03       53.70     23.94 o 
   3  11   8        7.80       28.66     81.69 o 
   4  11   8       53.71       94.11     59.37 o 
   5  11   8      152.46      231.71     44.68 o 
   6  11   8       79.30       90.10     58.21 o 
   7  11   8        3.10       41.23     93.99 o 
  -9  12   8        0.39        2.79     13.09 o 
  -8  12   8        1.70       27.66     81.38 o 
  -7  12   8        0.78        5.61      7.07 o 
  -6  12   8      224.99      284.09     84.28 o 
  -5  12   8      276.23      289.43     55.20 o 
  -4  12   8      620.96      634.68     26.41 o 
  -3  12   8      363.69      394.70     25.39 o 
  -2  12   8      827.18      796.65     50.37 o 
  -1  12   8      529.90      530.55     56.41 o 
   0  12   8       28.00       63.89     51.63 o 
   1  12   8      262.39      295.18     61.18 o 
   2  12   8      965.57      933.07      5.94 o 
   3  12   8     1260.76     1084.70     63.43 o 
   4  12   8        0.54       17.66     90.35 o 
   5  12   8      100.47      101.76     15.81 o 
   6  12   8      168.98      208.86     62.80 o 
   7  12   8       93.00      178.87     65.62 o 
  -8  13   8      378.10      365.57     59.31 o 
  -7  13   8      349.40      362.12     44.86 o 
  -6  13   8      217.44      186.67     35.10 o 
  -5  13   8      123.03      147.81     17.91 o 
  -4  13   8     1406.12     1559.40     56.19 o 
  -3  13   8      392.66      386.18     49.79 o 
  -2  13   8        1.03        3.72     14.98 o 
  -1  13   8       83.95       73.28      9.85 o 
   0  13   8     2969.35     2896.37     71.32 o 
   1  13   8       57.98       68.61     52.14 o 
   2  13   8       74.00       98.43     38.42 o 
   3  13   8      473.29      468.94     28.12 o 
   4  13   8      353.84      406.48     43.07 o 
   5  13   8      171.67      316.64    103.80 o 
   6  13   8        5.07       50.54     71.16 o 
   7  13   8       65.44       75.80     54.58 o 
  -8  14   8      216.74      357.20    108.25 o 
  -7  14   8       32.71       49.32     21.27 o 
  -6  14   8      340.60      292.52     85.71 o 
  -5  14   8        3.53       51.84     59.46 o 
  -4  14   8      525.79      481.90     28.85 o 
  -3  14   8       16.80       45.35     28.66 o 
  -2  14   8     2581.85     2510.94     54.37 o 
  -1  14   8        6.04        5.10     17.36 o 
   0  14   8      241.47      276.06     51.44 o 
   1  14   8       46.38       57.64     30.96 o 
   2  14   8      723.44      684.30     53.74 o 
   3  14   8      191.44      196.43     78.21 o 
   4  14   8      109.62      154.50     36.94 o 
   5  14   8       40.69       45.17     15.94 o 
   6  14   8      229.31      340.25     94.98 o 
  -7  15   8      222.02      286.90     40.90 o 
  -6  15   8      106.20      143.35     19.85 o 
  -5  15   8       88.71       92.36     66.90 o 
  -4  15   8     2155.96     2178.34    123.46 o 
  -3  15   8     1002.92      917.08     52.04 o 
  -2  15   8       49.09       56.29     26.87 o 
  -1  15   8      313.77      295.01     28.42 o 
   0  15   8     2992.07     2785.50     41.36 o 
   1  15   8      686.70      690.43     58.78 o 
   2  15   8       51.58      121.77     39.87 o 
   3  15   8      334.82      378.46     56.02 o 
   4  15   8      490.11      467.91     42.81 o 
   5  15   8       59.47       70.35     27.14 o 
   6  15   8       13.16       16.29     10.00 o 
  -7  16   8      114.68      109.08     62.52 o 
  -6  16   8       38.73      120.82     59.00 o 
  -5  16   8        3.15       54.74     85.02 o 
  -4  16   8      562.09      480.74     22.49 o 
  -3  16   8      416.39      481.12     78.02 o 
  -2  16   8     1238.36     1314.07     14.20 o 
  -1  16   8        3.91       29.58     65.20 o 
   0  16   8      587.17      551.36     71.84 o 
   1  16   8      142.23      226.97    116.99 o 
   2  16   8      182.72      237.34     23.44 o 
   3  16   8        4.36       52.65    114.22 o 
   4  16   8       47.98       74.67    106.45 o 
   5  16   8      163.66      223.64     44.39 o 
  -6  17   8      118.79      105.32     52.52 o 
  -5  17   8       83.99      172.03     63.36 o 
  -4  17   8      707.10      683.96     77.18 o 
  -3  17   8      171.40      163.83     39.68 o 
  -2  17   8       70.34       40.83     58.92 o 
  -1  17   8      146.30      165.11     57.27 o 
   0  17   8      862.76      720.96     25.01 o 
   1  17   8        2.77        5.62     28.71 o 
   2  17   8       23.68       38.12    106.75 o 
   3  17   8      353.11      476.55     52.69 o 
   4  17   8      217.13      190.71     32.81 o 
  -5  18   8       16.72       19.03     25.95 o 
  -4  18   8      275.93      234.07     62.03 o 
  -3  18   8      247.67      345.73     53.43 o 
  -2  18   8       48.36       88.97     30.20 o 
  -1  18   8      117.80      201.57     51.48 o 
   0  18   8      118.14      143.54     58.18 o 
   1  18   8      429.95      402.48     32.99 o 
   2  18   8       20.53       94.90     63.50 o 
   3  18   8        4.12       18.39     68.55 o 
   4  18   8       32.96       68.90     93.42 o 
  -4  19   8       38.85       75.92     82.83 o 
  -3  19   8       86.64      106.87     49.43 o 
  -2  19   8        5.38        3.05     32.43 o 
  -1  19   8      319.80      407.30     88.01 o 
   0  19   8       80.73       79.31     16.95 o 
   1  19   8       26.76       32.30     45.33 o 
   2  19   8        7.18        3.45     15.94 o 
   3  19   8      162.46      204.56     47.18 o 
  -3  20   8       72.14      117.39    108.56 o 
  -2  20   8        1.26       40.95     32.62 o 
  -1  20   8       82.62       83.71    116.60 o 
   0  20   8        3.37       15.72      9.33 o 
   1  20   8      207.82      262.93     37.72 o 
  -9   0   9        0.06        8.75     36.87 o 
  -7   0   9     2953.13     2734.02     41.24 o 
  -5   0   9      189.04      200.13     31.70 o 
  -3   0   9     3282.55     3095.30     35.62 o 
  -1   0   9      161.97      287.46    114.36 o 
   1   0   9      111.29      260.89    126.13 o 
   3   0   9     1224.76     1510.23    234.03 o 
   5   0   9      303.67      302.20     54.68 o 
   7   0   9     1574.20     1421.69     15.00 o 
 -10   1   9       30.62      169.85     55.08 o 
  -9   1   9      351.79      307.49     78.35 o 
  -8   1   9       11.60       48.42     43.14 o 
  -7   1   9        1.09       17.24     64.66 o 
  -6   1   9        2.64       51.11     49.66 o 
  -5   1   9      158.01      146.70     29.10 o 
  -4   1   9        1.57       37.03     41.44 o 
  -3   1   9      517.11      531.14     24.02 o 
  -2   1   9      619.75      661.85     45.31 o 
  -1   1   9      341.69      389.08     14.29 o 
   0   1   9       17.54       27.03      7.89 o 
   1   1   9       79.79      112.48     30.23 o 
   2   1   9      119.64      120.18      7.36 o 
   3   1   9       55.72       91.01     18.31 o 
   4   1   9       19.65       42.44      9.60 o 
   5   1   9       70.80       91.05     51.99 o 
   6   1   9     1123.02     1031.15     28.08 o 
   7   1   9      525.31      472.39    102.52 o 
   8   1   9        3.89       19.03     51.63 o 
 -10   2   9        4.60       55.66    115.31 o 
  -9   2   9      134.02      187.30     26.80 o 
  -8   2   9        2.73        8.42     99.74 o 
  -7   2   9     1589.93     1353.47     52.76 o 
  -6   2   9       88.50       66.29     26.62 o 
  -5   2   9       66.20       70.93     20.91 o 
  -4   2   9      144.22      121.04     27.51 o 
  -3   2   9     6104.24     5479.99    137.41 o 
  -2   2   9       64.57       67.21      8.84 o 
  -1   2   9      241.05      391.40     60.53 o 
   0   2   9      393.16      430.82     80.81 o 
   1   2   9      847.73      826.93     29.45 o 
   2   2   9      732.74      637.68     41.54 o 
   3   2   9      122.52      162.80     43.20 o 
   4   2   9      165.64      192.18     27.04 o 
   5   2   9      564.11      503.46     43.87 o 
   6   2   9        0.93        6.30     11.92 o 
   7   2   9      357.32      459.17     71.35 o 
   8   2   9       28.32       28.50     20.01 o 
 -10   3   9      262.43      447.44    185.60 o 
  -9   3   9      578.50      556.31     85.53 o 
  -8   3   9      276.90      293.67     30.83 o 
  -7   3   9       39.06       44.73     40.24 o 
  -6   3   9      297.79      281.75     25.93 o 
  -5   3   9      700.65      581.20     46.83 o 
  -4   3   9       41.52       65.46     24.65 o 
  -3   3   9      320.42      303.09     66.12 o 
  -2   3   9     2443.78     2319.74     71.58 o 
  -1   3   9      632.23      617.83     58.66 o 
   0   3   9      356.74      385.90     37.78 o 
   1   3   9        3.41       20.88     44.44 o 
   2   3   9     2201.05     2250.59    159.85 o 
   3   3   9      140.09      231.54     30.68 o 
   4   3   9      182.29      151.53     17.14 o 
   5   3   9        3.21       21.04     50.95 o 
   6   3   9     2591.53     2634.29     38.06 o 
   7   3   9      115.64       93.17     52.95 o 
   8   3   9       45.42       95.78     93.28 o 
 -10   4   9        2.10       32.50    156.23 o 
  -9   4   9      301.53      284.81     28.17 o 
  -8   4   9       13.87       54.69     49.50 o 
  -7   4   9     1153.55     1009.28     35.37 o 
  -6   4   9       67.44       97.32     14.61 o 
  -5   4   9       42.27       47.46     52.10 o 
  -4   4   9      104.34      173.39     48.29 o 
  -3   4   9     1084.08     1030.31     28.32 o 
  -2   4   9      820.06      800.11     48.28 o 
  -1   4   9        5.94       53.92     57.27 o 
   0   4   9      105.14      237.95     67.01 o 
   1   4   9       10.50       32.23     22.70 o 
   2   4   9      665.46      626.67     21.65 o 
   3   4   9      103.14      152.79     28.26 o 
   4   4   9      431.18      527.01     36.48 o 
   5   4   9       15.61       31.36     59.39 o 
   6   4   9      159.21      192.41     26.23 o 
   7   4   9      204.68      286.27     41.90 o 
   8   4   9       51.93      124.03     71.06 o 
 -10   5   9      337.96      373.08    113.74 o 
  -9   5   9      532.55      597.72     74.04 o 
  -8   5   9      132.22      226.33     68.96 o 
  -7   5   9       42.95       74.05     28.00 o 
  -6   5   9      496.91      468.13     23.29 o 
  -5   5   9      769.58      696.15     43.60 o 
  -4   5   9       69.84      114.15     37.17 o 
  -3   5   9      758.90      695.76     44.59 o 
  -2   5   9     1280.66     1271.67    113.48 o 
  -1   5   9       99.70      130.16     70.07 o 
   0   5   9     2167.02     2323.09     58.12 o 
   1   5   9        1.76       11.29      8.25 o 
   2   5   9     1112.51     1094.90     38.43 o 
   3   5   9      100.66      139.04     43.33 o 
   4   5   9      263.28      299.18     41.13 o 
   5   5   9      415.03      398.19     55.88 o 
   6   5   9     1149.25     1340.36    130.82 o 
   7   5   9       43.98       81.70     32.16 o 
   8   5   9      247.53      319.66     35.99 o 
 -10   6   9       36.77       44.60     64.76 o 
  -9   6   9        4.41       48.10     83.66 o 
  -8   6   9      212.04      210.12     26.92 o 
  -7   6   9        0.08       26.45     62.21 o 
  -6   6   9       47.91       50.45     40.15 o 
  -5   6   9      334.45      360.37     32.93 o 
  -4   6   9      117.01      139.17     30.31 o 
  -3   6   9        0.43       17.96     15.21 o 
  -2   6   9     2404.29     2300.21     59.98 o 
  -1   6   9      299.33      293.85     58.69 o 
   0   6   9      471.72      446.05     46.94 o 
   1   6   9       53.35       82.77     91.60 o 
   2   6   9      438.25      490.98     64.86 o 
   3   6   9       49.39      226.20     70.44 o 
   4   6   9      144.24      191.89     18.70 o 
   5   6   9       47.76       64.95     51.09 o 
   6   6   9      454.90      494.02     38.36 o 
   7   6   9       95.60      126.03     39.55 o 
   8   6   9        1.41       40.58     36.41 o 
 -10   7   9      325.74      346.67     67.04 o 
  -9   7   9      123.96      256.01     68.41 o 
  -8   7   9      100.69      104.24     33.54 o 
  -7   7   9      205.58      202.82     42.13 o 
  -6   7   9      766.85      721.33     37.68 o 
  -5   7   9      338.82      323.50     23.17 o 
  -4   7   9      968.62      876.88     44.75 o 
  -3   7   9      392.83      513.55     50.10 o 
  -2   7   9     1503.36     1301.93    170.23 o 
  -1   7   9        0.30        5.83     11.12 o 
   0   7   9      476.18      402.61     22.85 o 
   1   7   9       13.01        9.82      6.23 o 
   2   7   9     2959.61     2822.86     66.34 o 
   3   7   9      261.74      230.84     84.34 o 
   4   7   9      474.85      415.00     16.56 o 
   5   7   9      718.76      810.60     56.86 o 
   6   7   9     1332.99     1210.58     56.79 o 
   7   7   9      290.07      373.93     61.87 o 
   8   7   9       22.63       57.54     41.87 o 
  -9   8   9       45.51       69.60     56.02 o 
  -8   8   9      274.92      359.01     78.52 o 
  -7   8   9      206.51      227.60     69.94 o 
  -6   8   9       27.59       43.19     16.24 o 
  -5   8   9     1739.17     1583.94    133.65 o 
  -4   8   9     1088.40     1172.94    115.64 o 
  -3   8   9      657.88      656.16     24.36 o 
  -2   8   9      224.02      270.93     23.27 o 
  -1   8   9      683.37      699.92     48.21 o 
   0   8   9     1658.44     1665.67     49.32 o 
   1   8   9     1904.19     1812.82     44.79 o 
   2   8   9      472.95      549.78     71.44 o 
   3   8   9      114.87      105.78     16.87 o 
   4   8   9      831.27      690.97     46.77 o 
   5   8   9       11.52       75.21    111.56 o 
   6   8   9      330.68      296.61     33.75 o 
   7   8   9       55.38       54.87     51.19 o 
  -9   9   9       57.06       92.62     42.66 o 
  -8   9   9       12.51       39.03     46.21 o 
  -7   9   9       46.73       52.27     39.08 o 
  -6   9   9       38.07       90.90     35.17 o 
  -5   9   9      222.80      267.42     49.80 o 
  -4   9   9      151.14      129.32     48.63 o 
  -3   9   9     1261.98     1211.61     63.08 o 
  -2   9   9       88.50      147.80     21.65 o 
  -1   9   9       20.50       52.82     30.33 o 
   0   9   9        4.43       37.00     36.26 o 
   1   9   9      109.61      126.41     28.66 o 
   2   9   9      777.79      744.69    105.08 o 
   3   9   9      323.01      284.62     48.12 o 
   4   9   9      172.02      111.33     20.31 o 
   5   9   9      142.05      220.53     17.33 o 
   6   9   9      333.89      344.93     48.86 o 
   7   9   9        5.96        2.92      4.06 o 
  -9  10   9      110.75      101.39     27.18 o 
  -8  10   9       19.70      107.64     36.25 o 
  -7  10   9      259.17      287.12     80.30 o 
  -6  10   9      258.92      311.98     32.06 o 
  -5  10   9      284.33      320.66     55.55 o 
  -4  10   9      302.47      222.70     78.05 o 
  -3  10   9      705.19      652.50     31.97 o 
  -2  10   9      130.38      208.59     44.60 o 
  -1  10   9     1764.56     1726.16    111.72 o 
   0  10   9      267.62      269.26     87.07 o 
   1  10   9     2133.02     2021.14     89.36 o 
   2  10   9       57.20      140.63     53.11 o 
   3  10   9      474.33      511.43     56.12 o 
   4  10   9      559.45      695.76    118.24 o 
   5  10   9      871.39      732.32     23.99 o 
   6  10   9      138.39      333.89    108.50 o 
   7  10   9       54.22       60.75     28.47 o 
  -8  11   9        4.03       39.37     73.35 o 
  -7  11   9       82.63      116.08     27.49 o 
  -6  11   9        0.62       39.64     75.06 o 
  -5  11   9       99.69      165.12     37.04 o 
  -4  11   9      177.71      248.62     46.30 o 
  -3  11   9      258.04      183.35     22.23 o 
  -2  11   9       67.62       55.86     18.78 o 
  -1  11   9       47.62      171.32     30.19 o 
   0  11   9       63.12      108.56     23.36 o 
   1  11   9      255.23      332.16     76.43 o 
   2  11   9       23.03       28.12     73.95 o 
   3  11   9     1212.17     1412.52    260.59 o 
   4  11   9       33.86       42.76     73.03 o 
   5  11   9        0.13       25.38     38.23 o 
   6  11   9       12.76       26.99     80.26 o 
   7  11   9       62.39      128.28     85.30 o 
  -8  12   9      261.82      340.80     37.11 o 
  -7  12   9      212.88      173.34     51.24 o 
  -6  12   9       95.00      100.53     23.75 o 
  -5  12   9       53.95      113.24     41.53 o 
  -4  12   9     1150.67     1098.89     36.29 o 
  -3  12   9     1249.67     1155.32     70.49 o 
  -2  12   9      177.11      182.89     30.45 o 
  -1  12   9      599.48      648.58     32.52 o 
   0  12   9     1591.85     1678.77     84.99 o 
   1  12   9     1847.53     1888.93    119.98 o 
   2  12   9       37.18       84.98    107.10 o 
   3  12   9       66.51      155.56     66.87 o 
   4  12   9      141.11      275.86     68.73 o 
   5  12   9     1113.38     1266.88     95.12 o 
   6  12   9        2.20        2.99     38.58 o 
  -8  13   9      125.22      146.93     14.32 o 
  -7  13   9       19.15       47.48     36.95 o 
  -6  13   9       27.03       70.56     80.00 o 
  -5  13   9      380.30      421.88     50.18 o 
  -4  13   9      187.00      229.91     17.02 o 
  -3  13   9        0.95       22.91     23.16 o 
  -2  13   9       60.09       75.84     17.43 o 
  -1  13   9     1663.75     1776.04     79.40 o 
   0  13   9       92.71       91.83     58.78 o 
   1  13   9        0.95        9.42     36.92 o 
   2  13   9      170.78      182.28     82.49 o 
   3  13   9     1160.52     1506.94     85.03 o 
   4  13   9       14.87       42.15     42.28 o 
   5  13   9       59.93       99.20     97.64 o 
   6  13   9      292.04      331.27     65.48 o 
  -7  14   9       50.62       63.79     51.01 o 
  -6  14   9       10.62       68.44     64.56 o 
  -5  14   9      159.60      170.11     28.25 o 
  -4  14   9       28.13       50.08     20.44 o 
  -3  14   9      203.44      248.98     36.42 o 
  -2  14   9        1.53        7.44      7.41 o 
  -1  14   9       75.32      197.01     61.85 o 
   0  14   9      119.51      164.28     54.28 o 
   1  14   9     1513.01     1567.23     83.43 o 
   2  14   9        1.18       16.74     58.66 o 
   3  14   9       34.64       55.18     10.49 o 
   4  14   9       15.84       48.17     27.32 o 
   5  14   9      328.26      306.23     46.41 o 
  -7  15   9       24.95       23.36     78.91 o 
  -6  15   9      426.36      381.34     14.18 o 
  -5  15   9      348.78      374.39     31.69 o 
  -4  15   9      104.82       81.28     68.04 o 
  -3  15   9        0.28       14.56     72.60 o 
  -2  15   9      308.45      349.33     30.19 o 
  -1  15   9     1538.60     1725.66     60.34 o 
   0  15   9       87.71      268.04     69.01 o 
   1  15   9      457.11      353.71     95.61 o 
   2  15   9      332.46      282.99     36.87 o 
   3  15   9     1320.12     1295.44     68.51 o 
   4  15   9      167.20      132.81     50.62 o 
   5  15   9        0.42       12.48     14.37 o 
  -6  16   9       33.00      120.27     71.72 o 
  -5  16   9       75.76      175.48     68.90 o 
  -4  16   9       65.66       81.75     26.32 o 
  -3  16   9      142.81      238.53     31.76 o 
  -2  16   9       48.41       76.64     24.31 o 
  -1  16   9       24.72       45.29     12.40 o 
   0  16   9       66.60       91.21     27.15 o 
   1  16   9      648.15      661.56     35.00 o 
   2  16   9        7.73       62.51     52.56 o 
   3  16   9       25.20       35.50     12.19 o 
   4  16   9       53.10      120.99     98.13 o 
  -5  17   9      187.49      216.06     44.52 o 
  -4  17   9      114.14      118.59      7.33 o 
  -3  17   9       70.57      177.36     98.88 o 
  -2  17   9        1.25       27.91     18.17 o 
  -1  17   9      400.73      455.97     50.22 o 
   0  17   9      178.33      225.87     69.58 o 
   1  17   9      191.59      204.36     51.24 o 
   2  17   9      300.31      370.80     52.56 o 
   3  17   9     1362.30     1339.38    141.23 o 
  -4  18   9      177.51      280.56    123.88 o 
  -3  18   9       21.98       17.58     24.86 o 
  -2  18   9      100.76      148.23     30.82 o 
  -1  18   9       16.21       17.92     14.11 o 
   0  18   9      223.00      322.41     64.93 o 
   1  18   9       36.05       57.81     62.40 o 
   2  18   9      127.19      180.63     30.99 o 
  -3  19   9       56.23       85.58     43.81 o 
  -2  19   9       17.44       35.95     73.24 o 
  -1  19   9       11.62       28.21     41.78 o 
   0  19   9       29.38       62.65     40.31 o 
   1  19   9       12.01       45.76     65.24 o 
 -10   0  10      410.24      395.57     40.62 o 
  -8   0  10     2077.72     2049.11     99.99 o 
  -6   0  10     1451.51     1659.16    160.60 o 
  -4   0  10     4116.73     3746.60    114.86 o 
  -2   0  10       16.59       81.86    154.98 o 
   0   0  10      826.95      815.52    108.74 o 
   2   0  10     1434.63     1423.45    115.92 o 
   4   0  10      690.65      744.43     30.97 o 
   6   0  10      482.10      529.31     26.25 o 
 -10   1  10      295.23      329.83    110.92 o 
  -9   1  10       20.39       85.77    114.42 o 
  -8   1  10       25.25       64.87     71.11 o 
  -7   1  10        9.45       10.01      1.25 o 
  -6   1  10     1724.75     1492.44     42.54 o 
  -5   1  10       13.94       70.55     77.97 o 
  -4   1  10      160.94      252.80     23.24 o 
  -3   1  10       86.16      235.62     45.04 o 
  -2   1  10     2384.32     2200.94    117.37 o 
  -1   1  10      224.03      314.66     79.58 o 
   0   1  10        0.38       31.32     92.35 o 
   1   1  10        6.04        4.64     53.27 o 
   2   1  10        6.35        8.81      7.29 o 
   3   1  10       11.15       12.85     23.27 o 
   4   1  10      235.73      278.09     12.00 o 
   5   1  10      140.80      213.07     34.53 o 
   6   1  10      311.85      289.66     41.55 o 
   7   1  10       14.82       13.41      2.40 o 
 -10   2  10      123.22      207.28     53.21 o 
  -9   2  10       31.61       54.31     88.28 o 
  -8   2  10      595.89      514.62     87.71 o 
  -7   2  10      207.27      241.18     62.27 o 
  -6   2  10      892.78      968.89     66.47 o 
  -5   2  10      217.29      248.88     57.15 o 
  -4   2  10     2295.27     1757.94    217.54 o 
  -3   2  10     1237.71     1295.68    129.71 o 
  -2   2  10       46.96       53.94     35.35 o 
  -1   2  10        9.99       14.77     13.44 o 
   0   2  10     1261.48     1130.14    201.22 o 
   1   2  10       12.03       43.74     34.09 o 
   2   2  10      399.76      487.78     34.06 o 
   3   2  10       42.66       75.23     18.69 o 
   4   2  10        2.39        8.13      9.74 o 
   5   2  10      227.76      330.30     36.17 o 
   6   2  10       61.17      166.48     30.43 o 
   7   2  10       65.31       51.75     12.50 o 
 -10   3  10       55.79       78.74     77.49 o 
  -9   3  10       16.41       56.85     60.89 o 
  -8   3  10       12.23       37.77     71.00 o 
  -7   3  10      194.90      316.23     47.96 o 
  -6   3  10      612.95      584.63    141.47 o 
  -5   3  10       53.30       81.31     10.88 o 
  -4   3  10       63.09       99.28     33.16 o 
  -3   3  10     1562.31     1507.11     97.70 o 
  -2   3  10      696.18      677.80     11.25 o 
  -1   3  10       71.81      100.02     79.70 o 
   0   3  10     1730.94     2022.92    107.20 o 
   1   3  10      528.47      503.90     70.04 o 
   2   3  10      516.73      611.45     70.22 o 
   3   3  10      144.39      155.64     22.81 o 
   4   3  10      188.10      362.19     80.46 o 
   5   3  10     1600.73     1854.11     84.22 o 
   6   3  10       57.27       91.97     44.33 o 
   7   3  10       89.20       59.64     23.65 o 
  -9   4  10        3.13       37.48     48.53 o 
  -8   4  10      438.82      422.17     49.46 o 
  -7   4  10      984.87      824.79     51.53 o 
  -6   4  10       40.84      106.95     68.23 o 
  -5   4  10       35.61       25.37     15.82 o 
  -4   4  10     1682.99     1459.30    217.09 o 
  -3   4  10     2399.43     2172.41    124.27 o 
  -2   4  10      716.95      636.84     30.94 o 
  -1   4  10        6.19       26.80     36.92 o 
   0   4  10     1353.83     1168.72    170.54 o 
   1   4  10     3967.93     3928.66    174.89 o 
   2   4  10      471.14      480.44     39.03 o 
   3   4  10      265.50      334.76     59.90 o 
   4   4  10       27.30       33.77     22.68 o 
   5   4  10      622.44      601.65     39.66 o 
   6   4  10      125.07      122.11     17.26 o 
   7   4  10       42.29       59.11     40.59 o 
  -9   5  10      130.41      181.28     29.82 o 
  -8   5  10       24.55       36.26     22.83 o 
  -7   5  10      745.63      706.19     49.63 o 
  -6   5  10      589.69      608.32     72.48 o 
  -5   5  10       18.82       44.57     37.36 o 
  -4   5  10        0.08       11.09     30.24 o 
  -3   5  10     1326.30     1304.61    114.79 o 
  -2   5  10      709.59      781.62     50.15 o 
  -1   5  10      771.06      634.10     39.37 o 
   0   5  10     1086.61     1196.25     71.02 o 
   1   5  10     2065.38     1843.78     66.07 o 
   2   5  10       68.58      104.70     39.06 o 
   3   5  10      298.20      279.08     18.75 o 
   4   5  10        0.22       13.49      7.60 o 
   5   5  10      856.08      956.06    161.30 o 
   6   5  10       68.80       56.49     14.97 o 
   7   5  10      114.44      196.01     62.90 o 
  -9   6  10       11.24        5.63      6.86 o 
  -8   6  10       17.56       44.43     26.91 o 
  -7   6  10      513.24      488.20     50.22 o 
  -6   6  10        0.45       12.85     37.95 o 
  -5   6  10       96.17       68.78     20.91 o 
  -4   6  10        7.69       26.39     44.30 o 
  -3   6  10     2888.67     2850.08    112.58 o 
  -2   6  10      296.04      293.31     38.06 o 
  -1   6  10        3.35       21.08     10.72 o 
   0   6  10      308.52      308.45     15.31 o 
   1   6  10     4089.76     3792.60     42.49 o 
   2   6  10      524.08      468.47     55.49 o 
   3   6  10      380.69      308.88     13.75 o 
   4   6  10       14.25       20.30     36.19 o 
   5   6  10      646.01      609.84     38.02 o 
   6   6  10       63.22      101.93     64.73 o 
   7   6  10       36.80       46.42     69.94 o 
  -9   7  10       40.10      167.36     50.62 o 
  -8   7  10      122.73      170.92     81.40 o 
  -7   7  10      609.88      602.85     36.57 o 
  -6   7  10       68.10       74.14     30.84 o 
  -5   7  10        4.54       39.60     65.06 o 
  -4   7  10       49.79       59.58     51.99 o 
  -3   7  10      674.15      619.47     48.18 o 
  -2   7  10       32.27       93.57     82.24 o 
  -1   7  10        2.00       24.40     40.59 o 
   0   7  10      134.52      183.11     64.15 o 
   1   7  10     1342.03     1405.53    154.79 o 
   2   7  10      354.80      402.92     45.24 o 
   3   7  10        6.33       20.25     23.48 o 
   4   7  10       22.80      106.86     84.18 o 
   5   7  10      722.66      657.36     17.77 o 
   6   7  10       68.01      169.11     54.91 o 
   7   7  10       28.01       39.64     33.48 o 
  -9   8  10       17.83       22.28     50.62 o 
  -8   8  10       17.39       32.77     75.83 o 
  -7   8  10       64.05       73.01     31.10 o 
  -6   8  10      343.48      344.15     29.76 o 
  -5   8  10       15.37       56.13     41.32 o 
  -4   8  10      121.02      177.59     42.68 o 
  -3   8  10      440.91      429.42     23.15 o 
  -2   8  10     1671.21     1750.48     78.36 o 
  -1   8  10     1148.56     1202.21    220.83 o 
   0   8  10       68.25       74.56     15.96 o 
   1   8  10       17.10      153.71     40.51 o 
   2   8  10     1299.89     1416.89     86.80 o 
   3   8  10      305.61      348.61     45.09 o 
   4   8  10      168.78      240.50     72.94 o 
   5   8  10      193.20      214.51     56.12 o 
   6   8  10       47.62       40.09     19.27 o 
   7   8  10      106.49      169.85     73.82 o 
  -8   9  10      426.19      503.70     70.25 o 
  -7   9  10       48.97       47.05     11.25 o 
  -6   9  10       45.43       77.44     51.24 o 
  -5   9  10       62.32       45.80      6.29 o 
  -4   9  10       46.79       64.63     40.28 o 
  -3   9  10        2.05        7.38     24.67 o 
  -2   9  10        8.65       23.39     28.43 o 
  -1   9  10        1.51       18.21     17.56 o 
   0   9  10       27.15       42.16     17.36 o 
   1   9  10      848.34      753.33     46.97 o 
   2   9  10      263.05      297.94     39.82 o 
   3   9  10      312.38      353.62     65.95 o 
   4   9  10       28.66       70.53     24.66 o 
   5   9  10       28.29       97.26     73.89 o 
   6   9  10      469.97      510.33    101.64 o 
  -8  10  10       28.45       56.91     83.55 o 
  -7  10  10      101.21       88.74      3.12 o 
  -6  10  10        2.70       12.02     10.23 o 
  -5  10  10       73.21      132.59     29.73 o 
  -4  10  10       89.14       79.43      4.11 o 
  -3  10  10      250.54      346.33     53.92 o 
  -2  10  10     1882.16     1643.34     92.42 o 
  -1  10  10      353.70      426.46     36.73 o 
   0  10  10        3.29       14.31     45.97 o 
   1  10  10       37.15       68.84     39.67 o 
   2  10  10      938.94      943.90     77.32 o 
   3  10  10      107.45      246.30     55.19 o 
   4  10  10      374.41      325.52     52.34 o 
   5  10  10       87.44      132.85     63.97 o 
   6  10  10      307.94      330.01     32.00 o 
  -8  11  10      375.57      437.84     89.69 o 
  -7  11  10        7.13       25.87     22.79 o 
  -6  11  10      103.51      178.96     22.95 o 
  -5  11  10      251.12      287.35     33.61 o 
  -4  11  10       74.91      105.78     26.65 o 
  -3  11  10        3.51        6.81      4.60 o 
  -2  11  10      342.15      415.60     41.76 o 
  -1  11  10      380.76      342.62     48.39 o 
   0  11  10      102.62      158.51    109.35 o 
   1  11  10       17.98       36.43     32.25 o 
   2  11  10       52.60      166.47     46.84 o 
   3  11  10      266.87      347.87     60.65 o 
   4  11  10       50.66       70.96     65.19 o 
   5  11  10        1.64        5.56      6.87 o 
   6  11  10      538.21      524.30     58.58 o 
  -7  12  10       36.85       40.97     62.54 o 
  -6  12  10       34.41       40.49     70.93 o 
  -5  12  10      287.04      412.21     50.55 o 
  -4  12  10      295.37      290.56     31.32 o 
  -3  12  10      334.70      410.89     53.47 o 
  -2  12  10      779.64      702.10     60.31 o 
  -1  12  10      324.98      370.61     66.18 o 
   0  12  10      824.14      882.92    307.77 o 
   1  12  10        7.32       26.84     48.52 o 
   2  12  10      297.18      346.74    111.43 o 
   3  12  10       78.71       98.34     36.83 o 
   4  12  10     1008.55     1119.93    259.34 o 
   5  12  10      137.82      173.41    113.10 o 
  -7  13  10      152.62      143.70     39.59 o 
  -6  13  10      118.54      302.63     98.66 o 
  -5  13  10       20.43       53.82     33.12 o 
  -4  13  10        2.37       21.56     36.62 o 
  -3  13  10        2.82        4.84      4.87 o 
  -2  13  10      126.43      187.23     23.52 o 
  -1  13  10        5.09       20.88     27.03 o 
   0  13  10        0.14        8.11     26.21 o 
   1  13  10        7.11       24.79     18.60 o 
   2  13  10     1158.61     1193.26     36.26 o 
   3  13  10      120.94      103.29     54.72 o 
   4  13  10       13.93       24.73     39.71 o 
   5  13  10        9.14       26.97     39.18 o 
  -6  14  10      128.96      152.43     99.99 o 
  -5  14  10      108.17      130.38     70.03 o 
  -4  14  10       74.65       74.90     13.58 o 
  -3  14  10      364.05      458.30     34.69 o 
  -2  14  10       48.93       62.27     21.75 o 
  -1  14  10       48.13       48.27     28.45 o 
   0  14  10     1462.65     1296.19    119.05 o 
   1  14  10      280.87      300.75     20.00 o 
   2  14  10        0.45       47.91     47.69 o 
   3  14  10        2.40       29.00     60.87 o 
   4  14  10     1174.02      936.13     59.05 o 
  -6  15  10       28.97       54.33    119.75 o 
  -5  15  10       60.35      144.14     43.39 o 
  -4  15  10       10.77       34.72     46.34 o 
  -3  15  10      102.52      109.11     55.30 o 
  -2  15  10       19.50       81.76     45.36 o 
  -1  15  10        6.38        6.05      9.94 o 
   0  15  10       16.96       61.15     71.86 o 
   1  15  10       79.80       95.39     83.33 o 
   2  15  10     1052.78     1346.27    171.54 o 
   3  15  10      106.40      159.58     77.77 o 
   4  15  10       13.51       63.57     56.20 o 
  -5  16  10        2.16       28.61     92.33 o 
  -4  16  10        9.30        4.69      6.41 o 
  -3  16  10      125.37      204.42     72.53 o 
  -2  16  10       60.74       95.63     91.58 o 
  -1  16  10        2.48       23.87     22.29 o 
   0  16  10      321.29      393.65    109.26 o 
   1  16  10      546.15      539.35     51.24 o 
   2  16  10       77.75      110.29    125.02 o 
   3  16  10      145.33      179.57     34.63 o 
  -4  17  10       18.21       69.93     84.04 o 
  -3  17  10      167.90      233.01     87.83 o 
  -2  17  10       16.07       39.77     14.93 o 
  -1  17  10       63.55       62.73      9.63 o 
   0  17  10      581.60      503.25     75.93 o 
   1  17  10       18.23       20.31     34.98 o 
   2  17  10      119.05      214.62     69.62 o 
  -2  18  10      144.39      110.00      6.84 o 
  -1  18  10      215.99      257.79     27.07 o 
   0  18  10        0.63        2.77     12.17 o 
  -9   0  11        1.09       13.12      1.87 o 
  -7   0  11      294.52      332.46     12.50 o 
  -5   0  11      549.80      433.07    113.74 o 
  -3   0  11      295.44      348.71    129.36 o 
  -1   0  11     1401.58     1442.31    178.10 o 
   1   0  11      176.12      178.73     85.61 o 
   3   0  11      160.75      207.47     94.99 o 
   5   0  11       28.77       51.05      9.81 o 
   7   0  11       91.23      172.48     18.75 o 
  -9   1  11       44.46       53.84     64.36 o 
  -8   1  11        1.74       18.21     31.66 o 
  -7   1  11      873.30      685.79     14.37 o 
  -6   1  11        6.00       27.54     49.20 o 
  -5   1  11        8.36        7.81      8.18 o 
  -4   1  11        4.73       16.42      7.33 o 
  -3   1  11     2131.96     2060.32     87.18 o 
  -2   1  11       38.00       54.55     48.48 o 
  -1   1  11       88.63      113.34     54.62 o 
   0   1  11      147.53      168.93     84.33 o 
   1   1  11     5569.60     5128.82     37.73 o 
   2   1  11       37.46       33.84     69.26 o 
   3   1  11       71.74       90.22     28.10 o 
   4   1  11        1.88       26.08     21.76 o 
   5   1  11      403.58      372.69     38.98 o 
   6   1  11       22.12       64.71     80.15 o 
   7   1  11        1.49        4.61     19.07 o 
  -9   2  11        3.67       16.22     17.44 o 
  -8   2  11      457.73      459.53     64.03 o 
  -7   2  11       73.84      262.57     92.54 o 
  -6   2  11        1.87       14.17     41.90 o 
  -5   2  11      327.63      277.26     26.61 o 
  -4   2  11      632.44      634.54     37.94 o 
  -3   2  11        8.57       22.43     23.76 o 
  -2   2  11       18.42       27.51     42.73 o 
  -1   2  11     1211.61     1071.51    268.09 o 
   0   2  11      679.53      673.29     32.15 o 
   1   2  11      178.09      261.19     39.68 o 
   2   2  11      222.94      194.47     60.30 o 
   3   2  11      601.84      498.88     34.86 o 
   4   2  11      211.51      235.87     34.40 o 
   5   2  11       55.66      118.99     79.75 o 
   6   2  11      301.61      454.48     63.44 o 
   7   2  11       35.26       86.17     44.38 o 
  -9   3  11       62.08      102.46     85.19 o 
  -8   3  11        5.45       20.44    106.49 o 
  -7   3  11      616.22      552.07     27.04 o 
  -6   3  11       13.90       18.77     11.62 o 
  -5   3  11        2.81       40.95     31.67 o 
  -4   3  11      125.08      248.81     77.00 o 
  -3   3  11     3483.54     3302.36     39.62 o 
  -2   3  11       15.79       41.01     19.36 o 
  -1   3  11        1.67       27.23     75.73 o 
   0   3  11        8.66       57.95     80.65 o 
   1   3  11     1765.13     1537.38    136.54 o 
   2   3  11      129.50      136.88      9.86 o 
   3   3  11      372.27      458.86     41.45 o 
   4   3  11      200.86      287.71     84.07 o 
   5   3  11      225.79      315.07     83.28 o 
   6   3  11      216.30      257.44     46.30 o 
  -9   4  11       14.89       12.19     44.85 o 
  -8   4  11     1003.90      804.30     30.31 o 
  -7   4  11      139.89      175.27     13.88 o 
  -6   4  11      255.27      273.18     39.75 o 
  -5   4  11     1425.24     1318.81     62.84 o 
  -4   4  11     1190.04     1306.56     47.32 o 
  -3   4  11      175.96      196.10     46.21 o 
  -2   4  11      171.31      242.83     95.02 o 
  -1   4  11     1164.28     1287.81     40.53 o 
   0   4  11      816.54     1386.01     93.62 o 
   1   4  11      900.74      849.36      9.97 o 
   2   4  11      336.09      383.52     27.57 o 
   3   4  11      502.41      505.63     44.32 o 
   4   4  11      561.59      630.96     55.94 o 
   5   4  11        6.61       20.54     72.80 o 
   6   4  11      228.20      375.07     68.62 o 
  -9   5  11        2.08        7.33     29.82 o 
  -8   5  11       94.37      213.32     55.59 o 
  -7   5  11       12.45       64.21     72.11 o 
  -6   5  11        5.08       90.90     30.42 o 
  -5   5  11      810.29      796.98     30.39 o 
  -4   5  11      869.53      860.77     53.86 o 
  -3   5  11      419.45      364.23     89.43 o 
  -2   5  11       27.77       70.91    105.03 o 
  -1   5  11       56.85       89.06     76.73 o 
   0   5  11      231.07      349.67     93.28 o 
   1   5  11      142.42      207.89     75.93 o 
   2   5  11      558.72      464.22     44.06 o 
   3   5  11      189.84      167.82     29.68 o 
   4   5  11        1.46       26.48     50.82 o 
   5   5  11       82.68       86.48     91.10 o 
   6   5  11      388.02      412.82     71.14 o 
  -8   6  11      616.01      554.16     59.77 o 
  -7   6  11        1.58       14.70     20.54 o 
  -6   6  11      323.73      354.56     24.40 o 
  -5   6  11        0.30       24.96     47.43 o 
  -4   6  11     1413.97     1198.74    196.46 o 
  -3   6  11      269.49      267.44     71.80 o 
  -2   6  11      393.00      329.30     71.75 o 
  -1   6  11      468.62      514.18     42.54 o 
   0   6  11     1153.64      971.71    154.04 o 
   1   6  11      399.60      374.93     23.25 o 
   2   6  11      137.78      216.32     49.18 o 
   3   6  11       55.34      120.88     86.78 o 
   4   6  11     1055.38      904.97     60.96 o 
   5   6  11       20.27       51.24     68.08 o 
   6   6  11      125.97      151.23     41.53 o 
  -8   7  11       79.69      102.24     48.62 o 
  -7   7  11      388.21      405.12     62.40 o 
  -6   7  11       86.18      166.78     31.72 o 
  -5   7  11      300.75      306.73     58.17 o 
  -4   7  11      139.08      151.67     41.73 o 
  -3   7  11     1016.68     1049.93     58.44 o 
  -2   7  11       44.41       51.23     26.42 o 
  -1   7  11      519.15      511.11     44.30 o 
   0   7  11      223.60      204.38    111.35 o 
   1   7  11      155.57      300.40     94.44 o 
   2   7  11       37.79      117.56     51.85 o 
   3   7  11      167.76      139.76     28.43 o 
   4   7  11       56.82       53.84     19.68 o 
   5   7  11      350.36      431.70     84.36 o 
   6   7  11      156.19      246.58     97.29 o 
  -8   8  11      225.45      303.66     73.05 o 
  -7   8  11       14.32       17.99     24.73 o 
  -6   8  11       24.26      126.96     38.04 o 
  -5   8  11       15.15       55.89     66.99 o 
  -4   8  11      158.13      193.56     58.96 o 
  -3   8  11       63.94       55.15      5.49 o 
  -2   8  11       30.85       60.34     31.12 o 
  -1   8  11      198.92      310.18     51.81 o 
   0   8  11      462.40      401.88     23.41 o 
   1   8  11      325.30      356.27     59.46 o 
   2   8  11      471.41      586.44    112.16 o 
   3   8  11       37.76       64.37     45.07 o 
   4   8  11       93.34      118.48    106.14 o 
   5   8  11      104.06      108.24     21.56 o 
   6   8  11      255.15      267.77     45.31 o 
  -8   9  11       21.33       42.97     54.31 o 
  -7   9  11      233.54      306.07     49.30 o 
  -6   9  11      144.04      336.27     90.46 o 
  -5   9  11      650.16      624.53     70.51 o 
  -4   9  11       31.28       36.38     32.73 o 
  -3   9  11      250.71      258.72     17.26 o 
  -2   9  11      149.66      229.98     40.67 o 
  -1   9  11       44.98       64.90     85.85 o 
   0   9  11      920.51      903.01     66.14 o 
   1   9  11      448.98      468.35     62.16 o 
   2   9  11      128.11      137.78     19.05 o 
   3   9  11      479.18      434.11     54.94 o 
   4   9  11      150.21      205.28     47.28 o 
   5   9  11      815.66      687.41    126.43 o 
  -7  10  11      173.06      205.38     35.19 o 
  -6  10  11       31.93       42.39     60.75 o 
  -5  10  11        1.14       16.19     29.16 o 
  -4  10  11        1.05       23.41     56.38 o 
  -3  10  11      163.75      185.41     32.89 o 
  -2  10  11        3.34       27.32     19.23 o 
  -1  10  11        1.06       23.08     22.90 o 
   0  10  11      269.80      260.40     78.58 o 
   1  10  11      236.19      235.07     36.87 o 
   2  10  11      115.33      190.66     65.00 o 
   3  10  11      124.78      147.55     35.00 o 
   4  10  11        0.52       15.07     32.65 o 
   5  10  11      364.34      302.49     77.49 o 
  -7  11  11      241.28      199.75     90.12 o 
  -6  11  11      105.40      135.42     16.04 o 
  -5  11  11      568.19      536.72     32.28 o 
  -4  11  11      234.78      240.17     38.54 o 
  -3  11  11      724.27      718.02     40.04 o 
  -2  11  11      263.85      256.49     77.71 o 
  -1  11  11       56.61      110.29     60.71 o 
   0  11  11      119.57      221.56     45.54 o 
   1  11  11      278.25      325.75     47.81 o 
   2  11  11      277.13      394.45     83.80 o 
   3  11  11      144.43      312.75     69.89 o 
   4  11  11      232.24      351.82     70.70 o 
   5  11  11      694.37      612.38     54.06 o 
  -7  12  11       31.45       72.43     60.96 o 
  -6  12  11        7.18       30.57     19.30 o 
  -5  12  11        1.70       46.45     51.48 o 
  -4  12  11       20.59       47.44     65.51 o 
  -3  12  11       16.19       27.19      9.94 o 
  -2  12  11       70.76      158.34     86.19 o 
  -1  12  11      345.46      425.45     73.24 o 
   0  12  11       55.34       57.11     11.56 o 
   1  12  11        1.04        5.61     13.12 o 
   2  12  11      124.97      119.03     30.90 o 
   3  12  11      253.19      354.48    109.46 o 
   4  12  11       44.50       37.63     22.17 o 
  -6  13  11       17.77       35.60     39.42 o 
  -5  13  11      220.59      231.88     32.39 o 
  -4  13  11      106.24      112.16     13.86 o 
  -3  13  11      112.29      151.66     22.36 o 
  -2  13  11       10.25       46.51     24.56 o 
  -1  13  11        0.13        4.03     46.59 o 
   0  13  11       51.47      109.03     96.17 o 
   1  13  11       13.85       81.36     46.54 o 
   2  13  11      199.89      288.59     78.42 o 
   3  13  11        5.73        8.37     64.55 o 
   4  13  11      255.04      244.24     32.18 o 
  -5  14  11      123.63      100.62     53.43 o 
  -4  14  11      257.38      224.29      7.59 o 
  -3  14  11       40.69       80.11     17.52 o 
  -2  14  11       74.48       80.04     19.45 o 
  -1  14  11      163.23      220.24     59.58 o 
   0  14  11      146.30      309.66     80.86 o 
   1  14  11       12.90       24.36      7.84 o 
   2  14  11       63.88       52.53     26.25 o 
   3  14  11      361.17      313.79     10.63 o 
  -4  15  11       42.97       75.21     57.61 o 
  -3  15  11        7.43       66.79     88.35 o 
  -2  15  11        1.31       32.57     57.30 o 
  -1  15  11       21.91       69.12     64.94 o 
   0  15  11        7.73        6.91     40.55 o 
   1  15  11        5.46       16.47     34.48 o 
   2  15  11       12.21       35.59    105.33 o 
  -3  16  11       21.16       67.99     49.28 o 
  -2  16  11      302.98      266.31     35.62 o 
  -1  16  11      178.94      197.76     72.18 o 
   0  16  11       72.21       57.74     62.18 o 
   1  16  11        1.92       15.01     22.48 o 
  -8   0  12      182.53      200.60    151.23 o 
  -6   0  12      176.09      183.73     82.49 o 
  -4   0  12       53.49      103.11     73.74 o 
  -2   0  12       48.11       72.49     16.25 o 
   0   0  12      336.19      491.19    184.35 o 
   2   0  12     1833.49     1709.78     93.11 o 
   4   0  12      559.27      551.18    138.73 o 
   6   0  12       51.28       50.62      1.87 o 
  -8   1  12      149.86      273.03     69.04 o 
  -7   1  12       31.01       45.94     32.16 o 
  -6   1  12        2.47       38.39     40.62 o 
  -5   1  12       21.72       47.37     21.98 o 
  -4   1  12      872.66      853.04    101.86 o 
  -3   1  12        6.80       22.18     98.72 o 
  -2   1  12      674.46      743.42    120.83 o 
  -1   1  12        3.62       29.05     38.41 o 
   0   1  12     3041.42     2812.56    109.37 o 
   1   1  12       57.46      112.67     68.86 o 
   2   1  12       90.51      119.94     25.79 o 
   3   1  12        0.03       12.94     62.40 o 
   4   1  12      734.87      693.27     74.37 o 
   5   1  12      117.43      182.48     60.62 o 
   6   1  12       15.26       50.62     45.62 o 
  -8   2  12      115.46      127.47    113.20 o 
  -7   2  12        1.66       18.42     94.48 o 
  -6   2  12       50.95      116.45    114.08 o 
  -5   2  12       83.41      107.70     58.43 o 
  -4   2  12       21.52       35.56     15.64 o 
  -3   2  12      136.11      136.03     44.72 o 
  -2   2  12      579.23      421.84    102.80 o 
  -1   2  12       84.67      117.42     42.06 o 
   0   2  12      195.47      261.77     64.37 o 
   1   2  12        0.52       18.66     55.31 o 
   2   2  12     1473.50     1508.42     79.99 o 
   3   2  12        4.89       19.37    109.33 o 
   4   2  12      481.79      609.30    142.48 o 
   5   2  12       61.82      217.15     54.67 o 
   6   2  12      342.67      291.84    113.11 o 
  -8   3  12        0.95       19.07     28.81 o 
  -7   3  12      218.75      225.70     32.50 o 
  -6   3  12       64.89       98.09     36.45 o 
  -5   3  12       94.14      169.62     23.59 o 
  -4   3  12      634.73      586.75     37.13 o 
  -3   3  12      434.02      496.32    121.97 o 
  -2   3  12      205.02      236.57     63.43 o 
  -1   3  12       85.74      106.45      9.10 o 
   0   3  12     1910.13     1574.08    117.09 o 
   1   3  12      721.26      711.59     77.14 o 
   2   3  12       48.24      107.36     69.68 o 
   3   3  12        1.64       16.45     24.06 o 
   4   3  12     1155.27     1273.59    125.61 o 
   5   3  12      325.66      304.05     24.21 o 
  -8   4  12        0.17        8.27      7.49 o 
  -7   4  12       25.59       57.09     28.23 o 
  -6   4  12       56.31       69.05     21.22 o 
  -5   4  12      414.99      447.38     44.13 o 
  -4   4  12      287.52      291.09     24.63 o 
  -3   4  12       87.32      244.98     62.88 o 
  -2   4  12      744.85      733.08     82.42 o 
  -1   4  12      294.39      289.09     26.63 o 
   0   4  12        0.09        2.69     15.94 o 
   1   4  12      164.65      299.80     58.33 o 
   2   4  12      738.31      715.17     47.34 o 
   3   4  12      134.58      228.72     85.61 o 
   4   4  12      204.50      256.39     58.59 o 
   5   4  12      272.77      427.16     87.62 o 
  -8   5  12      232.10      326.21     43.74 o 
  -7   5  12      204.17      267.73     54.83 o 
  -6   5  12       11.50       51.71     76.01 o 
  -5   5  12        2.42       37.47     19.95 o 
  -4   5  12      109.23       97.68     15.15 o 
  -3   5  12     1083.01     1176.23     57.94 o 
  -2   5  12       87.47      166.57     26.48 o 
  -1   5  12      223.70      227.27     39.55 o 
   0   5  12       45.79       77.06     31.48 o 
   1   5  12     1902.80     1880.15    159.35 o 
   2   5  12      256.34      228.96     26.00 o 
   3   5  12       26.80      114.36     38.75 o 
   4   5  12      211.59      159.43     34.37 o 
   5   5  12      965.75     1029.66     84.68 o 
  -8   6  12       18.80       28.48     77.43 o 
  -7   6  12       59.10       79.76     40.55 o 
  -6   6  12       27.69       35.23     29.01 o 
  -5   6  12      207.00      198.11     37.29 o 
  -4   6  12      573.44      521.24     29.45 o 
  -3   6  12      180.32      305.99     51.09 o 
  -2   6  12        0.20       31.03     78.49 o 
  -1   6  12      393.53      386.42     62.84 o 
   0   6  12        1.52        1.53      4.36 o 
   1   6  12      292.03      292.12     21.87 o 
   2   6  12       51.24       98.74    134.98 o 
   3   6  12      469.58      405.40     48.90 o 
   4   6  12        5.71       38.85     69.54 o 
   5   6  12      318.84      313.03     95.14 o 
  -7   7  12      198.02      199.35     22.61 o 
  -6   7  12       22.84       42.85     14.65 o 
  -5   7  12        3.08       16.47     22.02 o 
  -4   7  12       37.13       67.01     33.17 o 
  -3   7  12      766.34      753.06     39.66 o 
  -2   7  12        0.12       28.49     28.06 o 
  -1   7  12      139.23      255.07     54.90 o 
   0   7  12      512.24      638.53    106.80 o 
   1   7  12      624.82      536.28      7.47 o 
   2   7  12      199.43      316.83     60.62 o 
   3   7  12       14.31       11.83      7.50 o 
   4   7  12       16.90       25.33     20.31 o 
   5   7  12      381.30      504.93    109.36 o 
  -7   8  12       51.49       63.89      9.83 o 
  -6   8  12        7.81        4.63      9.66 o 
  -5   8  12      398.44      327.23     34.67 o 
  -4   8  12      563.26      528.76     66.67 o 
  -3   8  12       29.15       56.69     62.41 o 
  -2   8  12        0.14       12.42     11.25 o 
  -1   8  12        2.08       58.71     72.70 o 
   0   8  12      348.19      426.96     54.68 o 
   1   8  12       63.06      243.09    131.86 o 
   2   8  12        1.62       18.03     29.06 o 
   3   8  12       22.78       35.54     14.29 o 
   4   8  12      128.61      179.99     78.26 o 
  -7   9  12      149.59      139.32     20.48 o 
  -6   9  12      150.56      163.02     78.98 o 
  -5   9  12      140.13      281.83     68.97 o 
  -4   9  12      275.65      344.45     54.34 o 
  -3   9  12       80.32       85.61     28.58 o 
  -2   9  12       20.76       43.50     85.71 o 
  -1   9  12       33.17       44.15     25.31 o 
   0   9  12       42.24       70.62     63.74 o 
   1   9  12       91.01      159.98     27.50 o 
   2   9  12      189.66      354.03     70.51 o 
   3   9  12      184.29      162.88     54.31 o 
   4   9  12       24.81       62.94     81.48 o 
  -6  10  12      100.14      221.23     47.62 o 
  -5  10  12       64.93       55.71     65.08 o 
  -4  10  12      379.76      341.80     31.97 o 
  -3  10  12        3.16       42.64     46.09 o 
  -2  10  12        2.38       54.90     61.41 o 
  -1  10  12       44.15       66.70     80.55 o 
   0  10  12      367.54      373.08     23.75 o 
   1  10  12        1.78       15.90     61.78 o 
   2  10  12        1.70       20.42     52.50 o 
   3  10  12       20.13       33.51     41.97 o 
   4  10  12       14.36       28.83     10.00 o 
  -6  11  12       24.21       25.78     43.37 o 
  -5  11  12      386.31      338.57     21.54 o 
  -4  11  12      591.90      455.09     40.76 o 
  -3  11  12       63.95       68.02      7.42 o 
  -2  11  12       17.21       79.27     48.24 o 
  -1  11  12      167.61      219.97    128.11 o 
   0  11  12       67.84       59.37     98.74 o 
   1  11  12       10.80       29.72     45.98 o 
   2  11  12      267.56      263.94     56.57 o 
   3  11  12      258.17      410.57    178.10 o 
  -5  12  12       18.50       57.70     78.02 o 
  -4  12  12       83.73       89.72     12.48 o 
  -3  12  12       11.00       29.45     14.42 o 
  -2  12  12      342.29      354.75     32.89 o 
  -1  12  12       50.33       59.99     72.49 o 
   0  12  12      122.78      304.96    161.23 o 
   1  12  12       48.65       79.65     59.73 o 
   2  12  12       95.98      124.65     70.93 o 
   3  12  12       65.44       59.66     35.91 o 
  -5  13  12      308.76      336.00     15.73 o 
  -4  13  12      165.76      190.53     51.35 o 
  -3  13  12        6.51       39.65     18.81 o 
  -2  13  12      662.69      571.37     43.43 o 
  -1  13  12      202.90      348.71    184.98 o 
   0  13  12      159.43      227.55     84.70 o 
   1  13  12      119.37      131.37     93.78 o 
   2  13  12       14.92       47.32     57.95 o 
  -3  14  12       43.73       87.10     86.27 o 
  -2  14  12      210.78      271.16     65.93 o 
  -1  14  12       19.52       37.50    124.98 o 
   0  14  12       48.96       62.07     59.86 o 
   1  14  12      335.25      428.97     76.65 o 
  -1  15  12       23.97       48.12    119.36 o 
  -7   0  13      126.50      140.61    113.11 o 
  -5   0  13      453.42      603.67    165.60 o 
  -3   0  13      231.04      274.96     36.25 o 
  -1   0  13       87.47      101.24     11.87 o 
   1   0  13     1456.59     1617.92    171.23 o 
   3   0  13      131.69      291.84    119.36 o 
  -7   1  13        3.25       59.98    121.03 o 
  -6   1  13      120.28      142.00     66.24 o 
  -5   1  13      140.52      157.61     47.45 o 
  -4   1  13      103.32      157.88     33.12 o 
  -3   1  13       14.94       43.79     20.39 o 
  -2   1  13       16.29       24.69      4.92 o 
  -1   1  13      234.17      199.31     58.74 o 
   0   1  13       91.61      202.88     77.18 o 
   1   1  13        5.21       17.37     64.72 o 
   2   1  13       13.42       26.57     30.69 o 
   3   1  13      597.10      484.67     64.78 o 
   4   1  13      190.56      251.84    185.60 o 
  -7   2  13       23.35       21.16     20.62 o 
  -6   2  13        2.63        9.94     19.85 o 
  -5   2  13      343.09      374.85     58.12 o 
  -4   2  13      126.72      116.59     15.31 o 
  -3   2  13      288.21      265.02     44.06 o 
  -2   2  13       13.00       34.97    127.18 o 
  -1   2  13        3.33        1.51      8.11 o 
   0   2  13      115.80      129.18    117.78 o 
   1   2  13      907.05      824.72    107.80 o 
   2   2  13       16.69       58.81     89.30 o 
   3   2  13      337.15      348.07     61.55 o 
   4   2  13       40.11       78.11    148.11 o 
  -7   3  13        8.48       41.82     42.64 o 
  -6   3  13        3.60       12.37     23.54 o 
  -5   3  13        8.30       19.84     49.03 o 
  -4   3  13      977.90      928.25     89.15 o 
  -3   3  13       96.37      137.98     49.79 o 
  -2   3  13       28.20       28.08      6.56 o 
  -1   3  13      118.83      214.74    111.83 o 
   0   3  13     1434.35     1322.04    299.65 o 
   1   3  13        9.25       36.20     51.19 o 
   2   3  13        0.52       57.52    110.78 o 
   3   3  13      243.43      194.97     11.25 o 
   4   3  13      275.15      454.32    174.35 o 
  -7   4  13       39.91       71.33     63.42 o 
  -6   4  13       24.68       18.75     48.73 o 
  -5   4  13        5.50       15.15      7.47 o 
  -4   4  13      290.25      300.27     34.69 o 
  -3   4  13      195.65      274.59     63.74 o 
  -2   4  13        9.49       28.58     37.54 o 
  -1   4  13      159.97      155.43     18.22 o 
   0   4  13        0.81       35.01     36.24 o 
   1   4  13      120.15      114.15     19.37 o 
   2   4  13       86.33      127.44     89.59 o 
   3   4  13      105.89      140.61    138.73 o 
   4   4  13        5.35       41.24     90.61 o 
  -7   5  13      102.50      239.31     79.83 o 
  -6   5  13       12.55       61.50     64.56 o 
  -5   5  13       10.03       18.89      4.67 o 
  -4   5  13      666.21      719.19     24.62 o 
  -3   5  13       32.42       29.81     18.75 o 
  -2   5  13      152.85      204.97     57.81 o 
  -1   5  13       33.08       47.66     50.12 o 
   0   5  13     1570.67     1461.79     46.24 o 
   1   5  13       82.84       89.48     48.64 o 
   2   5  13       56.39       79.99    101.24 o 
   3   5  13      319.60      368.08    147.48 o 
   4   5  13     1256.55     1282.33    120.61 o 
  -6   6  13       13.18       16.17     16.51 o 
  -5   6  13        0.65       12.14     14.57 o 
  -4   6  13       43.99      127.77     47.99 o 
  -3   6  13       14.29       51.22     76.26 o 
  -2   6  13        1.93       23.20     31.38 o 
  -1   6  13      467.01      536.08     47.37 o 
   0   6  13      103.68      201.86     68.06 o 
   1   6  13        0.34       32.68     76.93 o 
   2   6  13       42.54       74.99     89.36 o 
   3   6  13      114.49      186.85    109.99 o 
   4   6  13       50.84       54.99     36.25 o 
  -6   7  13        1.22       11.56     21.61 o 
  -5   7  13       13.62       18.84     43.18 o 
  -4   7  13     1087.68     1428.55     61.29 o 
  -3   7  13      126.41      165.88     69.34 o 
  -2   7  13       53.09      117.40     39.06 o 
  -1   7  13       12.39       57.77     98.94 o 
   0   7  13     1011.29     1019.40     56.87 o 
   1   7  13       77.28      244.34    121.23 o 
   2   7  13        1.79       38.12     97.49 o 
   3   7  13      169.79      258.09    113.11 o 
  -6   8  13      137.53      292.29     85.57 o 
  -5   8  13       72.21      210.30     51.52 o 
  -4   8  13       29.63       45.55      9.20 o 
  -3   8  13      363.47      347.95     22.48 o 
  -2   8  13      166.70      256.09     74.04 o 
  -1   8  13      629.68      631.64    105.70 o 
   0   8  13      143.86      196.53     43.97 o 
   1   8  13      318.27      367.45     54.99 o 
   2   8  13       19.11       28.12     53.74 o 
   3   8  13      263.88      276.84     15.00 o 
  -5   9  13       31.55       35.97     14.94 o 
  -4   9  13      362.17      272.40     60.15 o 
  -3   9  13      113.81      203.84     83.21 o 
  -2   9  13        0.29       40.58     72.13 o 
  -1   9  13        2.96       15.48     17.81 o 
   0   9  13      215.98      289.96     77.49 o 
   1   9  13      200.05      247.47    116.24 o 
   2   9  13      128.59      133.73    166.85 o 
   3   9  13        6.41       11.87     11.25 o 
  -5  10  13      179.60      167.23     20.39 o 
  -4  10  13        6.81        5.91     13.63 o 
  -3  10  13      630.10      497.04     44.32 o 
  -2  10  13       91.93      138.75     17.50 o 
  -1  10  13     1030.90      916.13     10.62 o 
   0  10  13       50.17       59.99     37.50 o 
   1  10  13      161.25      202.47     28.12 o 
   2  10  13      333.35      359.33     54.37 o 
  -4  11  13       34.52       78.16     75.61 o 
  -3  11  13      220.76      207.34     25.81 o 
  -2  11  13       17.23       72.72     60.53 o 
  -1  11  13       14.43       57.49    158.73 o 
   0  11  13        0.29        1.87      1.87 o 
   1  11  13      127.11      180.60     28.12 o 
  -3  12  13      317.13      319.29     41.70 o 
  -2  12  13       50.11       52.49      6.87 o 
  -1  12  13      192.89      181.23     18.12 o 
   0  12  13        5.30       36.87     34.37 o 
  -6   0  14      402.52      314.33     63.12 o 
  -4   0  14      219.09      397.45    158.73 o 
  -2   0  14       55.87       83.74    136.86 o 
   0   0  14      138.83      350.58    160.60 o 
   2   0  14      115.49      269.34    119.98 o 
  -6   1  14       21.78       33.92     33.61 o 
  -5   1  14       28.82       68.52     42.64 o 
  -4   1  14      140.15      319.02     93.40 o 
  -3   1  14        0.13        3.07     11.87 o 
  -2   1  14       63.63       71.82     33.12 o 
  -1   1  14        0.89       39.84     55.17 o 
   0   1  14       68.67      163.32     30.94 o 
   1   1  14       13.14       39.77     68.66 o 
   2   1  14       12.12       41.25     60.33 o 
   3   1  14      165.08      138.17     20.33 o 
  -6   2  14      175.18      158.41     16.25 o 
  -5   2  14        0.22       23.63     94.55 o 
  -4   2  14      210.00      235.56     72.80 o 
  -3   2  14        0.56        8.85     37.23 o 
  -2   2  14        5.43       17.48     29.68 o 
  -1   2  14      301.14      312.24     97.75 o 
   0   2  14      549.76      581.41     74.74 o 
   1   2  14       50.24       54.53     25.31 o 
   2   2  14       95.00      257.58     70.82 o 
   3   2  14       42.50       63.74    178.10 o 
  -6   3  14       29.14       38.04     69.33 o 
  -5   3  14      175.42      234.56     77.60 o 
  -4   3  14      335.07      264.41     51.56 o 
  -3   3  14      114.45      211.30     72.49 o 
  -2   3  14       73.87      113.58     79.77 o 
  -1   3  14      172.78      296.12     53.60 o 
   0   3  14        0.57       31.42     35.39 o 
   1   3  14       24.46       36.18     36.72 o 
   2   3  14       49.93       53.58     22.79 o 
  -5   4  14       81.11      104.23     42.34 o 
  -4   4  14       35.60       73.13     48.19 o 
  -3   4  14       62.59      174.00     45.02 o 
  -2   4  14       22.33       33.16     93.54 o 
  -1   4  14      195.05      297.68     64.73 o 
   0   4  14      152.76      194.53     61.24 o 
   1   4  14        8.95      132.36     90.49 o 
   2   4  14      190.28      223.10     63.12 o 
  -5   5  14      126.17      129.80     26.56 o 
  -4   5  14       79.35      203.08    106.68 o 
  -3   5  14       37.16       68.31     65.51 o 
  -2   5  14       14.47       47.75     81.13 o 
  -1   5  14      732.03      606.57     94.05 o 
   0   5  14       84.03      219.70    104.34 o 
   1   5  14      155.14      233.57     85.77 o 
   2   5  14       40.60       38.12      6.25 o 
  -5   6  14      291.08      402.10     42.57 o 
  -4   6  14      308.78      400.03     49.77 o 
  -3   6  14      247.96      216.94     31.25 o 
  -2   6  14        0.03        4.42     90.06 o 
  -1   6  14        2.06       32.70     46.66 o 
   0   6  14      104.64      150.75     25.84 o 
   1   6  14      194.37      338.08    184.98 o 
   2   6  14        0.19       46.24    155.60 o 
  -4   7  14        8.92       50.13     37.09 o 
  -3   7  14        5.66        4.36     13.03 o 
  -2   7  14       75.25      213.58     68.22 o 
  -1   7  14      908.32      741.76     39.97 o 
   0   7  14      148.66      240.88     71.33 o 
   1   7  14        9.55       15.62      3.12 o 
  -4   8  14      502.47      451.86     35.26 o 
  -3   8  14       85.30      118.94     48.43 o 
  -2   8  14        0.61       29.03     76.99 o 
  -1   8  14       38.69       46.32     55.10 o 
   0   8  14      375.20      468.69     95.61 o 
   1   8  14      192.90      236.22     24.37 o 
  -3   9  14        9.90       41.08     28.37 o 
  -2   9  14        3.94       43.72     59.53 o 
  -1   9  14      151.29      131.31     28.80 o 
   0   9  14      471.86      379.95     32.50 o 
  -3   0  15      279.15      352.45    137.48 o 
  -1   0  15       38.82       53.74     91.86 o 
  -3   1  15       85.13      118.28     71.87 o 
  -2   1  15        0.09        9.86     15.40 o 
  -1   1  15      433.33      388.78     28.12 o 
   0   1  15        5.05       18.41      8.12 o 
  -3   2  15      140.29      277.38     99.89 o 
  -2   2  15       23.79       68.59     31.39 o 
  -1   2  15       13.94       22.45     23.67 o 
   0   2  15        7.38       23.48     26.25 o 
  -3   3  15       10.07        8.86      4.06 o 
  -2   3  15        0.65       28.12     56.28 o 
  -1   3  15      196.71      182.00     28.12 o 
  -2   4  15       45.29       50.62      4.69 o 
  -1   4  15        3.45       49.21     69.71 o 
                                                 
